# Supplementary material for: Incomplete lineage sorting of segmental duplications defines the human chromosome 2 fusion site early during African great ape speciation
Source: Cell Genom. 2025 Dec 2;6(1):101079. doi: 10.1016/j.xgen.2025.101079 (PMC12926204; doi:10.1016/j.xgen.2025.101079)
Supplement: Table S1. Genomic differences of chr2 between human and nonhuman primates, related to Figure 1 [file mmc2.xlsx]

## Sheet: ST1
Table S1. Genomic differences of chr2 between human and nonhuman primates (NHPs), related to Figure 1.
Species	Total Chromosome Length (bp)		Unalignable Sequence						Alignable Sequence
			chr2a			chr2b			chr2a	chr2b
	chr2a	chr2b	HOR*	subtelomere	other**	HOR*	subtelomere	other**
chimpanzee	122853238	144476839	2781372	9611402	1009732	830545	14049033	875292	109450732	128721969
bonobo	126551469	144872268	186787	14222480	2133142	70552	15214192	2079936	110009060	127507588
gorilla	145906006	150248535	2741195	5009759	29703731	106293	19655328	2057477	108451321	128429437
macaque	122129872	138599521	11692664	0	5536625	8951713	0	2654000	104900583	126993808
Species	# of SNV		INDEL Total Length (bp)		# of INDEL		SV Total Length (bp)		# of SV
	chr2a	chr2b	chr2a	chr2b	chr2a	chr2b	chr2a	chr2b	chr2a	chr2b
chimpanzee	1594736	1254233	825253	531693	192586	142630	4126038	2704321	9953	3743
bonobo	1194389	1140635	839501	551872	168302	147688	2946586	2648369	7588	3665
gorilla	3371356	1422379	2367823	642050	543778	173960	6876861	3222859	34491	4410
macaque	4245539	5160934	1944272	2402469	534584	666075	13125695	15647336	21190	24706
Species	# of SNV Fraction***		# of INDEL Fraction		# of SNV+INDEL Fraction
	chr2a	chr2b	chr2a	chr2b	chr2a	chr2b
chimpanzee	0.0145704	0.00974374	0.00175957	0.00110805	0.0163299	0.0108518		s
bonobo	0.0108572	0.00894562	0.00152989	0.00115827	0.0123871	0.0101039
gorilla	0.0310864	0.0110752	0.00501403	0.00135452	0.0361004	0.0124297
macaque	0.040472	0.0406393	0.0050961	0.00524494	0.0455681	0.0458842
Species	>10 kbp SV		# of >10 kbp SV		Subtelomere		Other Unalignable**		Non-Syntenic Region****			Non-Syntenic Region Fraction
	chr2a	chr2b	chr2a	chr2b	chr2a	chr2b	chr2a	chr2b	chr2a	chr2b	sum	chr2a	chr2b	sum
chimpanzee	1023663	587211	32	20	9611402	14049033	1009732	875292	11644797	15511536	27156333	0.0969819	0.107984	0.102975
bonobo	702103	414259	25	18	14222480	15214192	2133142	2079936	17057725	17708387	34766112	0.134988	0.122294	0.12821
gorilla	570462	501129	27	22	5009759	19655328	29703731	2057477	35283952	22213934	57497886	0.246457	0.147953	0.196033
macaque	913394	752171	50	44	0	0	5536625	2654000	6450019	3406171	9856190	0.0584044	0.0262725	0.0410529
* HOR: higher-order repeat
** Other unalignable sequence = Total Chromosome Length - Alignable Sequence - HOR - Subtelomere
*** # of X fraction is defined as the ratio of number of X and the length of alignable sequences.
**** Non-Syntenic Region includes structural variants (SVs) longer than 10 kbp and unalignable regions (HORs are excluded).
Given that the complex alignment results of pericentric regions may introduce false SNVs and other variants, we also calculated the outcome when excluding the centromeres and pericentromeric regions. The results are shown below.
Species	Total Chromosome Length (bp)		Unalignable Sequence						Alignable Sequence
			chr2a			chr2b			chr2a	chr2b
	chr2a	chr2b	centro+peri*	subtelomere	other**	centro+peri*	subtelomere	other**
chimpanzee	122853238	144476839	12781372	9611402	1178720	10830545	14049033	824518	99281744	118772743
bonobo	126551469	144872268	10186787	14222480	2334140	10070552	15214192	1052190	99808062	118535334
gorilla	145906006	150248535	12741195	5009759	22873163	10106293	19655328	1599270	105281889	118887644
macaque	122129872	138599521	21692664	0	4802137	18951713	0	2591919	95635071	117055889
Species	# of SNV		INDEL Total Length (bp)		# of INDEL		SV Total Length (bp)		# of SV
	chr2a	chr2b	chr2a	chr2b	chr2a	chr2b	chr2a	chr2b	chr2a	chr2b
chimpanzee	1198065	1426006	555547	677441	180577	127619	2884130	3140865	9603	3438
bonobo	1195633	1285315	551787	612036	168302	123347	2936421	3561567	7588	3188
gorilla	1446765	1881926	630116	841518	543117	154500	2972996	4379464	34474	4019
macaque	4500530	5672442	2080284	2634701	403884	564252	13313243	16909572	15879	20622
Species	# of SNV Fraction***		# of INDEL Fraction		# of SNV+INDEL Fraction
	chr2a	chr2b	chr2a	chr2b	chr2a	chr2b
chimpanzee	0.0121	0.012	0.0018	0.0011	0.0139	0.0131
bonobo	0.012	0.0108	0.0017	0.001	0.0137	0.0119
gorilla	0.0137	0.0158	0.0052	0.0013	0.0189	0.0171
macaque	0.0471	0.0485	0.0042	0.0048	0.0513	0.0533
Species	>10 kbp SV		# of >10 kbp SV		Subtelomere		Other Unalignable**		Non-Syntenic Region****			Non-Syntenic Region Fraction
	chr2a	chr2b	chr2a	chr2b	chr2a	chr2b	chr2a	chr2b	chr2a	chr2b	sum	chr2a	chr2b	sum
chimpanzee	950840	587211	30	20	9611402	14049033	1178720	824518	11740962	15460762	27201724	0.106666	0.115684	0.111611
bonobo	627103	414259	23	18	14222480	15214192	2334140	1052190	17183723	16680641	33864364	0.147671	0.123742	0.134828
gorilla	570462	484121	27	21	5009759	19655328	22873163	1599270	28453384	21738719	50192103	0.21367	0.155119	0.183647
macaque	858881	716213	48	42	0	0	4802137	2591919	5661018	3308132	8969150	0.0563638	0.0276489	0.0407531
* Pericentromeric region is defined as 5 Mbp upstream/downstream of the centromere and does not coincide with the subtelomeric repetitive region.
** Other unalignable sequence = Total Chromosome Length - Alignable Sequence - (Centro+Pericentro) - Subtelomere
*** # of X fraction is defined as the ratio of number of X and the length of alignable sequences.
**** Non-Syntenic Region includes structural variants (SVs) longer than 10 kbp and unalignable regions (HORs are excluded).
