# Supplementary material for: Incomplete lineage sorting of segmental duplications defines the human chromosome 2 fusion site early during African great ape speciation
Source: Cell Genom. 2025 Dec 2;6(1):101079. doi: 10.1016/j.xgen.2025.101079 (PMC12926204; doi:10.1016/j.xgen.2025.101079)
Supplement: Table S2. The sequence structure and incomplete lineage sorting of the human fusion site, related to Figure 2 — (A) The genomic identity between human fusion site and its homologous segments in NHPs. (B) The genomic coordinates between human fusion site flanking regions and their homologous segments in NHPs. (C) The ILS statistics of 1 Mbp flanking region near the fusion site, related to Figure 2. (D) The fold change of ILS intensity in regions close to the fusion site compared to the whole-genome average level [file mmc3.xlsx]

## Sheet: ST2A
Table S2. The sequence structure and incomplete lineage sorting (ILS) of the human fusion site, related to Figure 2. A) The genomic identity between human fusion site and its homologous segments in NHPs. B) The genomic coordinates between human fusion site flanking regions and their homologous segments in NHPs. C) The ILS statistics of 1 Mbp flanking region near the fusion site, related to Figure…
Species	Chromosome	Ref_Start	Ref_End	Start	End	Matching_Bases	Identity	Comments
SD_fusion_A (chr2: 113,940,058-113,990,477)
chimpanzee	chr11_hap1_hsa9	4	38590	109791	149996	37713	0.984597	multi-chrs*
	chr11_hap1_hsa9	4	38590	58849430	58887932	37747	0.983584
	chr13_hap1_hsa2b	4	38590	144292328	144332538	37724	0.985012
	chr17_hap1_hsa18	4	38590	90575949	90614548	37861	0.984425
	chr2_hap1_hsa3	4	50417	201408063	201457937	48856	0.984147
	chr21_hap1_hsa20	7581	50416	6703203	6745591	41166	0.982318
	chr4_hap1_hsa5	4	38590	675584	714178	37810	0.983585
	chr4_hap1_hsa5	4	38590	178818566	178858763	37690	0.98433
	chr5_hap1_hsa6	4	40570	6067693	6107701	39272	0.98473
	chr5_hap1_hsa6	4	38590	182799861	182838475	37833	0.983595
	chr7_hap1_hsa8	4	50417	155522294	155572127	48882	0.984373
	chrX_hap1_hsaX	4	38590	153413825	153452404	37886	0.985511
bonobo	chr1_pat_hsa1	4	38590	227528048	227566495	37638	0.983614
	chr10_mat_hsa12	4	38590	141648230	141686636	37638	0.983769	multi-chrs*
	chr11_mat_hsa9	4	38590	110530	148929	37642	0.983847
	chr11_mat_hsa9	4	38590	1040051	1078462	37686	0.983892
	chr11_mat_hsa9	4	38590	67535680	67574193	37715	0.983263
	chr11_mat_hsa9	4	38590	124600602	124639029	37718	0.984496
	chr13_mat_hsa2b	4	38590	144681470	144721843	37854	0.984653
	chr14_pat_hsa13	4	38590	115943099	115981469	37618	0.9834
	chr15_mat_hsa14	4	38590	108321616	108360202	37856	0.984193
	chr18_pat_hsa16	4	38590	93838	132278	37716	0.984521
	chr18_pat_hsa16	4	38590	100367359	100405739	37647	0.984029
	chr2_mat_hsa3	4	38590	196163740	196202330	37848	0.984062
	chr21_mat_hsa20	8252	50416	842296	884063	40709	0.982455
	chr21_mat_hsa20	7581	50416	1059215	1101822	41202	0.982239
	chr3_pat_hsa4	4	38590	188448426	188486828	37641	0.983898
	chr4_mat_hsa5	4	38590	111923	150349	37638	0.983794
	chr4_mat_hsa5	4	38590	176386697	176425072	37636	0.983742
	chr5_pat_hsa6	4	38590	14691845	14729988	37350	0.982223
	chr5_pat_hsa6	4	38206	190989685	191028079	37635	0.983742
	chr6_mat_hsa7	4	38590	195954566	195992983	37648	0.983901
	chr7_pat_hsa8	4	38590	162635258	162673656	37639	0.983795
	chr8_mat_hsa10	4	38590	145926308	145964770	37717	0.984393
	chr8_mat_hsa10	4	38590	146851936	146890335	37633	0.983664
	chrX_mat_hsaX	4	40570	156001814	156041837	39271	0.984729
gorilla	chr11_mat_hsa2b	5	38590	15063923	15102463	37789	0.984063
	chr12_pat_hsa2a	4	38590	140637826	140676353	37807	0.983738
	chr13_pat_hsa9	4	50412	64547109	64596841	48724	0.983846
	chr3_pat_hsa4	4	38590	212329667	212368215	37812	0.983893
	chr4_pat_hsa17x5	513	38590	185286156	185324094	37179	0.983988
	chr7_pat_hsa8	4	38590	151215077	151253464	37663	0.983779
	chrX_mat_hsaX	4	38590	167752401	167790875	37674	0.984375
S. orangutan**	chr13_hap1_hsa9	4	38590	58705971	58744603	37108	0.96769
	chr13_hap1_hsa9	39253	50416	58745108	58754913	9448	0.966448
macaque	chr15	4	2145	99033879	99036026	1999	0.934549
	chr15	2443	38590	99039782	99076729	33371	0.940002
	chr15	39253	50416	99077215	99088261	10303	0.938684
SD_fusion_B (chr2:113,991,553-114,027,657)
chimpanzee	chr10_hap1_hsa12	1	35880	7094242	7134475	34981	0.9781
	chr21_hap1_hsa20	12555	35165	6786762	6809285	21076	0.9786
bonobo	chr10_mat_hsa12	1	35320	5489705	5532043	34378	0.9792
	chr21_mat_hsa20	12553	35281	1130381	1170532	20144	0.9787
gorilla	chr10_mat_hsa12	3404	35320	15627980	15665916	31106	0.9768
	chr21_pat_hsa20	12554	35267	9953873	9978509	21952	0.9761
S. orangutan**	chr10_hap1_hsa12	4586	34393	38456	73352	28437	0.9624
macaque	chr11	1539	33617	767330	811422	29236	0.9306
SD_fusion_C (chr2:114,027,659-114,049,496)
chimpanzee	chr5_hap1_hsa6	2665	21708	182701685	182719271	16294	0.953925
bonobo	chr23_pat_hsa22	549	22288	60700955	60722836	20822	0.974585
	chr5_pat_hsa6	2665	21699	190872342	190889943	16316	0.954375
gorilla	chr14_pat_hsa13	549	21543	129178315	129199871	19122	0.941831
	chr15_pat_hsa14	2665	21188	123870916	123882556	11004	0.95314
	chr7_pat_hsa8	549	17238	4569280	4583960	13703	0.948633
S. orangutan**	chr1_hap1_hsa1	1395	21536	12662	36021	17446	0.941754
	chr11_hap1_hsa2b	2465	21603	146174482	146189629	14280	0.951429
	chr13_hap1_hsa9	1147	21636	129585738	129603759	16742	0.951088
	chr22_hap1_hsa21	2466	20344	57109821	57126553	15838	0.955651
	chr4_hap1_hsa5	1147	21603	190348218	190364063	14658	0.949291
	chr8_hap1_hsa10	1414	21603	9018	26136	16136	0.952089
macaque	chr1	3058	21543	23900	50088	15854	0.930836
	chr12	2468	21555	688552	706134	15965	0.924382
	chr17	2470	21585	729414	748320	16331	0.930276
	chr5	2468	21551	45141	62865	16164	0.925614
	chr5	2468	21543	194738224	194756030	16283	0.927912
	chr8	2468	21551	154879399	154897136	16185	0.926233
* multi-chrs represent the regions described in Supplementary Figures 5 and 6.
** S. orangutan represents Sumatran orangutan.

## Sheet: ST2B
Table S2. The sequence structure and incomplete lineage sorting (ILS) of the human fusion site, related to Figure 2. A) The genomic identity between human fusion site and its homologous segments in NHPs. B) The genomic coordinates between human fusion site flanking regions and their homologous segments in NHPs. C) The ILS statistics of 1 Mbp flanking region near the fusion site, related to Figure…
Species	Chromosome	Start	End
left_flanking_region_1* (chr2: 113,837,958-113,940,058)**
human	chr2	113862219	113920733
	chr9	115121	173476
	chr9	40658059	40716353
	chr9	42105560	42163723
	chr9	76977968	77029114
	chr9	80061562	80119830
	chr9	80416375	80473734
chimpanzee	chr11_hap1_hsa9	58757123	58791288
	chr11_hap1_hsa9	115741489	115800529
	chr12_hap1_hsa2a	9865453	9924438
	chr14_hap1_hsa13	120000065	120040911
	chr2_hap1_hsa3	3850445	3910906
	chr5_hap1_hsa6	182745817	182782715
bonobo	chr1_pat_hsa1	227456247	227496774
	chr11_mat_hsa9	167264	207790
	chr11_mat_hsa9	67443332	67477463
	chr11_mat_hsa9	124389654	124430192
	chr12_mat_hsa2a	14716229	14775451
	chr14_pat_hsa13	115867916	115908738
	chr18_pat_hsa16	100307332	100348218
	chr3_pat_hsa4	188370729	188411259
	chr4_mat_hsa5	185582	226116
	chr4_mat_hsa5	176311310	176352186
	chr5_pat_hsa6	190914566	190955083
	chr6_mat_hsa7	195887182	195927695
	chr6_mat_hsa7	196168385	196208902
	chr8_mat_hsa10	145866683	145907499
	chr8_mat_hsa10	146792132	146832640
gorilla	chr13_pat_hsa9	64463770	64521890
S. orangutan	chr13_hap1_hsa9	58600283	58652265
macaque	chr15	98948821	99002471
left_flanking_region_2* (chr2: 113,710,520-113,837,957)
human	chr2	113710520	113837957
	chr2	95920777	95941245
	chr2	96148594	96250810
chimpanzee	chr12_hap1_hsa2a	9932028	10055176
	chr12_hap1_hsa2a	27335620	27437391
bonobo	chr12_mat_hsa2a	14783040	14905797
	chr12_mat_hsa2a	32557136	32659189
gorilla	chr12_pat_hsa2a	50872129	51001369
	chr13_pat_hsa9	64439493	64463771
S. orangutan***	chr12_hap1_hsa2a	43210265	43317676
	chr12_hap1_hsa2a	23355135	23451797
	chr12_hap1_hsa2a	22988260	23084783
	chr12_hap1_hsa2a	23907659	24004326
	chr13_hap1_hsa9	58576011	58600284
macaque	chr13	20293882	20406423
right_flanking_region_1* (chr2: 114,049,496-114,096,901)
human	chr2	114049496	114073609
human	chr22	51275536	51299183
chimpanzee	chr13_hap1_hsa2b	14305086	14328455
	chr23_hap1_hsa22	52888785	52912165
bonobo	chr13_mat_hsa2b	15627791	15651175
	chr23_pat_hsa22	60677598	60700957
gorilla	chr11_mat_hsa2b	15129650	15153011
	chr12_pat_hsa2a	140587438	140610797
	chr23_mat_hsa22	48812019	48833999
	chr3_pat_hsa4	212279535	212302869
	chr7_pat_hsa8	151164658	151188010
	chrX_mat_hsaX	167701871	167725194
S. orangutan***	chr23_hap1_hsa22	57482030	57505123
macaque	chr10	773607	796530
right_flanking_region_2* (chr2: 114,096,902-114,165,116)
human	chr2	114096902	114165116
chimpanzee	chr13_hap1_hsa2b	14330644	14399415
bonobo	chr13_mat_hsa2b	15653365	15721852
gorilla	chr1_pat_hsa1	241276356	241330431
	chr10_mat_hsa12	15515856	15581102
	chr10_mat_hsa12	149459490	149520506
	chr11_mat_hsa2b	15155212	15220245
	chr12_pat_hsa2a	140520342	140585253
	chr14_pat_hsa13	129242661	129303915
	chr15_pat_hsa14	124858027	124919034
	chr16_pat_hsa15	103972380	104033386
	chr17_mat_hsa18	110139012	110193186
	chr18_pat_hsa16	121449359	121510365
	chr19_pat_hsa5x17	15249645	15310677
	chr19_pat_hsa5x17	112863671	112924749
	chr2_pat_hsa3	9084838	9145802
	chr2_pat_hsa3	211814925	211876042
	chr20_mat_hsa19	5402117	5463110
	chr20_mat_hsa19	70975949	71036937
	chr21_pat_hsa20	76633796	76662286
	chr22_mat_hsa21	48638239	48678603
	chr3_pat_hsa4	7911195	7965467
	chr3_pat_hsa4	212212159	212277349
	chr4_pat_hsa17x5	8694334	8722778
	chr5_mat_hsa6	17595586	17660844
	chr5_mat_hsa6	195511269	195574839
	chr6_mat_hsa7	6601252	6662392
	chr6_mat_hsa7	169004118	169065097
	chr7_pat_hsa8	4470888	4532144
	chr7_pat_hsa8	151097313	151162474
	chr8_pat_hsa10	8319924	8380921
	chr8_pat_hsa10	146428010	146489005
	chr9_pat_hsa11	5640314	5694525
	chr9_pat_hsa11	144153108	144214151
	chrX_mat_hsaX	9544221	9572752
	chrX_mat_hsaX	167634401	167699688
	chrY_pat_hsaY	6850110	6878639
S. orangutan***	chr11_hap1_hsa2b	34516383	34601626
macaque	chr12	18118459	18194408
* The number of flanking region start from the region close to the fusion site.
** The CBWD2 (chr2:113,862,219-113,920,733) region is actually used for alignment.
*** S. orangutan represents Sumatran orangutan.

## Sheet: ST2C
Table S2. The sequence structure and incomplete lineage sorting (ILS) of the human fusion site, related to Figure 2. A) The genomic identity between human fusion site and its homologous segments in NHPs. B) The genomic coordinates between human fusion site flanking regions and their homologous segments in NHPs. C) The ILS statistics of 1 Mbp flanking region near the fusion site, related to Figure…
Human-Chimp-Bonobo-Gorilla-Orangutan, set orangutan as the outgroup
	Tree Topology	Number of Trees (BS>=50*)	Proportion (BS>=50*)	Number of Trees (BS>=0)	Proportion (BS>=0)
Species Tree	(((B,C),H),G,O)*	1307	0.617383	1725	0.506757
Discordance Tree	(((B,C),G),H,O)	371	0.175248	671	0.197121
	((B,C),(G,H),O)	349	0.164856	652	0.191539
	((B,(C,H)),G,O)	23	0.0108644	102	0.0299647
	(((B,H),C),G,O)	14	0.00661313	57	0.016745
	((B,(G,H)),C,O)	7	0.00330657	36	0.0105758
	(B,(C,(G,H)),O)	6	0.0028342	29	0.00851939
	(((B,G),C),H,O)	6	0.0028342	28	0.00822562
	((B,(C,G)),H,O)	5	0.00236183	26	0.00763807
	((B,H),(C,G),O)	7	0.00330657	17	0.00499412
	(((B,H),G),C,O)	9	0.0042513	17	0.00499412
	(B,(C,(G,H)),O)	6	0.0028342	13	0.00381904
	(((B,G),H),C,O)	1	0.000472367	12	0.00352526
	(B,((C,G),H),O)	3	0.0014171	10	0.00293772
	((B,G),(C,H),O)	3	0.0014171	9	0.00264395
Total # of trees/proportion		2117	1	3404	1
Human-Chimp-Bonobo-Gorilla , set gorilla as the outgroup
	Tree Topology	Number of Trees (BS>=50*)	Proportion (BS>=50*)	Number of Trees (BS>=0)	Proportion (BS>=0)
Species Tree	((B,C),H,G)*	2964	0.948784	3181	0.904207
Discordance Tree	((B,H),C,G)	81	0.0259283	166	0.0471859
	(B,(C,H),G)	79	0.0252881	171	0.0486072
Total # of trees/proportion		3518	1	3518	1
* H-human, B-bonobo, C-chimpanzee, G-gorilla, O-Sumatran orangutan

## Sheet: ST2D
Table S2. The sequence structure and incomplete lineage sorting (ILS) of the human fusion site, related to Figure 2. A) The genomic identity between human fusion site and its homologous segments in NHPs. B) The genomic coordinates between human fusion site flanking regions and their homologous segments in NHPs. C) The ILS statistics of 1 Mbp flanking region near the fusion site, related to Figure…
Human-Chimp-Bonobo-Gorilla-Orangutan, set orangutan as the outgroup
chr2a
Region from Fusion Site (Mbp)	Discordance Tree Fraction (BS>= 50)	Discordance Tree Fraction	Whole Genome Mean	Fold Change (BS>= 50)	Fold Change
0.1	0	0	0.365	0	0
0.2	0.144	0.204819	0.365	0.394521	0.561148
0.5	0.185345	0.286159	0.365	0.507795	0.783997
1	0.246407	0.360734	0.365	0.675088	0.988312
1.5	0.249453	0.369575	0.365	0.683433	1.01253
2	0.273936	0.384667	0.365	0.75051	1.05388
2.5	0.278359	0.389293	0.365	0.762627	1.06656
3	0.284307	0.390046	0.365	0.778923	1.06862
3.5	0.284994	0.388911	0.365	0.780805	1.06551
4	0.285934	0.388441	0.365	0.783381	1.06422
4.5	0.290587	0.389204	0.365	0.796129	1.06631
5	0.301632	0.402139	0.365	0.826389	1.10175
chr2b
Region from Fusion Site (Mbp)	Discordance Tree Fraction (BS>= 50)	Discordance Tree Fraction	Whole Genome Mean	Fold Change (BS>= 50)	Fold Change
0.1	0.591837	0.625	0.365	1.62147	1.71233
0.2	0.506944	0.539474	0.365	1.38889	1.47801
0.5	0.396896	0.455841	0.365	1.08739	1.24888
1	0.455841	0.502538	0.365	1.24888	1.37682
1.5	0.465244	0.509771	0.365	1.27464	1.39663
2	0.454586	0.498303	0.365	1.24544	1.36521
2.5	0.459538	0.500124	0.365	1.25901	1.3702
3	0.458245	0.499897	0.365	1.25547	1.36958
3.5	0.459298	0.498315	0.365	1.25835	1.36525
4	0.451569	0.492226	0.365	1.23718	1.34856
4.5	0.450845	0.491133	0.365	1.23519	1.34557
5	0.447179	0.488055	0.365	1.22515	1.33714
Human-Chimp-Bonobo-Gorilla , set gorilla as the outgroup
chr2a
Region from Fusion Site (Mbp)	Discordance Tree Fraction (BS>= 50)	Discordance Tree Fraction	Whole Genome Mean	Fold Change (BS>= 50)	Fold Change
0.1	0.1	0.096774	0.0507	1.97239	1.90876
0.2	0.063584	0.178899	0.0507	1.25412	3.52858
0.5	0.045597	0.109018	0.0507	0.899349	2.15026
1	0.038301	0.089372	0.0507	0.755444	1.76276
1.5	0.037506	0.094529	0.0507	0.739763	1.86448
2	0.044048	0.101412	0.0507	0.868797	2.00024
2.5	0.048265	0.104283	0.0507	0.951972	2.05686
3	0.046053	0.102463	0.0507	0.908343	2.02097
3.5	0.045988	0.103777	0.0507	0.907061	2.04688
4	0.044464	0.099711	0.0507	0.877002	1.96669
4.5	0.044424	0.098086	0.0507	0.876213	1.93464
5	0.044616	0.096947	0.0507	0.88	1.91217
chr2b
Region from Fusion Site (Mbp)	Discordance Tree Fraction (BS>= 50)	Discordance Tree Fraction	Whole Genome Mean	Fold Change(BS >= 50)	Fold Change
0.1	0.113043	0.174825	0.0507	2.22964	3.44822
0.2	0.064886	0.116883	0.0507	1.2798	2.30538
0.5	0.071615	0.128409	0.0507	1.41252	2.53272
1	0.061648	0.101021	0.0507	1.21594	1.99252
1.5	0.06906	0.106549	0.0507	1.36213	2.10156
2	0.071016	0.107866	0.0507	1.40071	2.12753
2.5	0.075046	0.112626	0.0507	1.4802	2.22142
3	0.077833	0.117014	0.0507	1.53517	2.30797
3.5	0.080125	0.120282	0.0507	1.58037	2.37243
4	0.077045	0.118156	0.0507	1.51963	2.33049
4.5	0.073161	0.114392	0.0507	1.44302	2.25625
5	0.074173	0.118261	0.0507	1.46298	2.33256
