# Supplementary material for: Incomplete lineage sorting of segmental duplications defines the human chromosome 2 fusion site early during African great ape speciation
Source: Cell Genom. 2025 Dec 2;6(1):101079. doi: 10.1016/j.xgen.2025.101079 (PMC12926204; doi:10.1016/j.xgen.2025.101079)
Supplement: Table S3. Satellites and spacers in NHP subtelomeric regions, related to Figure 3 — (A) The spacer counts in subtelomeric regions of NHPs. (B) The SD spacers in chr2a/2b and other chromosomes of NHPs and human [file mmc4.xlsx]

## Sheet: ST3A
Table S3. Satellites and spacers in NHP subtelomeric regions, related to Figure 3. A) The spacer counts in subtelomeric regions of NHPs. B) The SD spacers in chr2a/2b and other chromosomes of NHPs and human.
Species	Chromosome	p/q-arm	Coordinate	Length (bp)	TR Type	Num of SD spacer
chimpanzee	chr2a	p	4,836-9,616,237	9611402	pCht	29
	chr2b	p	8,935-14,057,967	14049033	pCht	46
bonobo	chr2a	p	6,600-13,863,145	13856546	pCht	46
		p	14,110,848-14,463,880	353033	pCht	3
		q	124,526,836-124,539,736	12901	pCht	0
	chr2b	p	8,238-15,205,272	15197035	pCht	44
		q	144,841,772-144,858,928	17157	pCht	0
gorilla	chr2a	p	NA
		q	140,882,007-145,891,765	5009759	pCht	9
	chr2b	p	11,052-14,928,992	14917941	pCht	29
		q	145,498,361-150,235,747	4737387	pCht	16
S. orangutan*	chr2a	NA
	chr2b	NA
B. orangutan*	chr2a	NA
	chr2b	NA
* S. orangutan and B. orangutan represent Sumatran orangutan and Bornean orangutan, respectively.

## Sheet: ST3B
Table S3. Satellites and spacers in NHP subtelomeric regions, related to Figure 3. A) The spacer counts in subtelomeric regions of NHPs. B) The SD spacers in chr2a/2b and other chromosomes of NHPs and human.
Species	Chromosome	Start	End	Direction	Length(bp)	Type	Comments	Name	Mean_met_old*	Mean_met_new**
human	chr2	113947874	113978331	-	30458	Pan_SD_spacer	out of pCht	H_chr2	0.1875	0.1875
human	chr9	55820	87067	+	31248	Pan_SD_spacer	out of pCht	H_chr9_1	0.2971	0.2971
human	chr9	42202015	42232142	-	30128	Pan_SD_spacer	out of pCht	H_chr9_2	0.3081	0.3081
human	chr9	77069901	77100234	-	30334	Pan_SD_spacer	out of pCht	H_chr9_3	0.1366	0.1366
human	chr9	80512028	80542469	-	30442	Pan_SD_spacer	out of pCht	H_chr9_4	0.2138	0.2138
bonobo	chr11_mat_hsa9	110915	141176	+	30262	Pan_SD_spacer	out of pCht	B_chr9_1	0.5454	0.564137
bonobo	chr11_mat_hsa9	1040436	1070717	+	30282	Pan_SD_spacer	out of pCht	B_chr9_2	0.4013	0.390632
bonobo	chr11_mat_hsa9	67543467	67573887	-	30421	Pan_SD_spacer	out of pCht	B_chr9_3	0.3014	0.339537
bonobo	chr11_mat_hsa9	124608353	124638646	-	30294	Pan_SD_spacer	out of pCht	B_chr9_4	0.4271	0.394412
bonobo	chr12_mat_hsa2a	18568	112837	+	94270	Pan_SD_spacer	in the pCht	B_chr2a_1	0.4348	0.480541
bonobo	chr12_mat_hsa2a	813663	845652	+	31990	Pan_SD_spacer	in the pCht	B_chr2a_2	0.4215	0.51493
bonobo	chr12_mat_hsa2a	929210	942790	+	13581	Pan_SD_spacer	in the pCht	B_chr2a_3	0.29	0.395513
bonobo	chr12_mat_hsa2a	1067533	1098150	+	30618	Pan_SD_spacer	in the pCht	B_chr2a_4	0.3797	0.493255
bonobo	chr12_mat_hsa2a	1633499	1665406	+	31908	Pan_SD_spacer	in the pCht	B_chr2a_5	0.4286	0.522364
bonobo	chr12_mat_hsa2a	1723035	1755014	+	31980	Pan_SD_spacer	in the pCht	B_chr2a_6	0.4269	0.510755
bonobo	chr12_mat_hsa2a	2101076	2161650	+	60575	Pan_SD_spacer	in the pCht	B_chr2a_7	0.4246	0.508817
bonobo	chr12_mat_hsa2a	2218019	2248045	+	30027	Pan_SD_spacer	in the pCht	B_chr2a_8	0.4318	0.51053
bonobo	chr12_mat_hsa2a	2447014	2478962	+	31949	Pan_SD_spacer	in the pCht	B_chr2a_9	0.4197	0.530814
bonobo	chr12_mat_hsa2a	2719144	2729831	+	10688	Pan_SD_spacer	in the pCht	B_chr2a_10	0.3074	0.398967
bonobo	chr12_mat_hsa2a	3112171	3143532	+	31362	Pan_SD_spacer	in the pCht	B_chr2a_11	0.4626	0.537324
bonobo	chr12_mat_hsa2a	3585838	3617804	+	31967	Pan_SD_spacer	in the pCht	B_chr2a_12	0.4045	0.525706
bonobo	chr12_mat_hsa2a	3790654	3822639	+	31986	Pan_SD_spacer	in the pCht	B_chr2a_13	0.4325	0.508595
bonobo	chr12_mat_hsa2a	4098059	4125079	+	27021	Pan_SD_spacer	in the pCht	B_chr2a_14	0.4283	0.510577
bonobo	chr12_mat_hsa2a	4682431	4714350	+	31920	Pan_SD_spacer	in the pCht	B_chr2a_15	0.4343	0.532968
bonobo	chr12_mat_hsa2a	5301387	5334868	+	33482	Pan_SD_spacer	in the pCht	B_chr2a_16	0.4269	0.521567
bonobo	chr12_mat_hsa2a	5474988	5506953	+	31966	Pan_SD_spacer	in the pCht	B_chr2a_17	0.4096	0.518022
bonobo	chr12_mat_hsa2a	5676976	5708939	+	31964	Pan_SD_spacer	in the pCht	B_chr2a_18	0.4047	0.512978
bonobo	chr12_mat_hsa2a	5804884	5836847	+	31964	Pan_SD_spacer	in the pCht	B_chr2a_19	0.4178	0.493505
bonobo	chr12_mat_hsa2a	6147556	6158101	+	10546	Pan_SD_spacer	in the pCht	B_chr2a_20	0.2902	0.382157
bonobo	chr12_mat_hsa2a	6688684	6720604	+	31921	Pan_SD_spacer	in the pCht	B_chr2a_21	0.4559	0.538116
bonobo	chr12_mat_hsa2a	6939659	6950348	+	10690	Pan_SD_spacer	in the pCht	B_chr2a_22	0.2856	0.394136
bonobo	chr12_mat_hsa2a	7485287	7517133	+	31847	Pan_SD_spacer	in the pCht	B_chr2a_23	0.4372	0.52034
bonobo	chr12_mat_hsa2a	7647841	7679536	+	31696	Pan_SD_spacer	in the pCht	B_chr2a_24	0.4325	0.538213
bonobo	chr12_mat_hsa2a	7757793	7789813	+	32021	Pan_SD_spacer	in the pCht	B_chr2a_25	0.4164	0.528528
bonobo	chr12_mat_hsa2a	7943053	7973480	+	30428	Pan_SD_spacer	in the pCht	B_chr2a_26	0.4489	0.53202
bonobo	chr12_mat_hsa2a	8005817	8036468	+	30652	Pan_SD_spacer	in the pCht	B_chr2a_27	0.4458	0.510112
bonobo	chr12_mat_hsa2a	8239930	8263610	+	23681	Pan_SD_spacer	in the pCht	B_chr2a_28	0.4407	0.540753
bonobo	chr12_mat_hsa2a	8748639	8780628	+	31990	Pan_SD_spacer	in the pCht	B_chr2a_29	0.4257	0.504899
bonobo	chr12_mat_hsa2a	8874294	8903016	+	28723	Pan_SD_spacer	in the pCht	B_chr2a_30	0.4148	0.52254
bonobo	chr12_mat_hsa2a	9067277	9097731	+	30455	Pan_SD_spacer	in the pCht	B_chr2a_31	0.4261	0.527529
bonobo	chr12_mat_hsa2a	9401977	9435440	+	33464	Pan_SD_spacer	in the pCht	B_chr2a_34	0.4531	0.531484
bonobo	chr12_mat_hsa2a	9600579	9632574	+	31996	Pan_SD_spacer	in the pCht	B_chr2a_35	0.4335	0.504514
bonobo	chr12_mat_hsa2a	9804669	9838157	+	33489	Pan_SD_spacer	in the pCht	B_chr2a_36	0.4117	0.497963
bonobo	chr12_mat_hsa2a	10173382	10205264	+	31883	Pan_SD_spacer	in the pCht	B_chr2a_37	0.4701	0.536244
bonobo	chr12_mat_hsa2a	10392291	10423958	+	31668	Pan_SD_spacer	in the pCht	B_chr2a_38	0.4383	0.521128
bonobo	chr12_mat_hsa2a	11089952	11121725	+	31774	Pan_SD_spacer	in the pCht	B_chr2a_39	0.447	0.546941
bonobo	chr12_mat_hsa2a	11184529	11214675	+	30147	Pan_SD_spacer	in the pCht	B_chr2a_40	0.4401	0.524841
bonobo	chr12_mat_hsa2a	11961337	11993306	+	31970	Pan_SD_spacer	in the pCht	B_chr2a_41	0.4356	0.515248
bonobo	chr12_mat_hsa2a	12206905	12220682	+	13778	Pan_SD_spacer	in the pCht	B_chr2a_42	0.5545	0.657178
bonobo	chr12_mat_hsa2a	12462544	12494712	+	32169	Pan_SD_spacer	in the pCht	B_chr2a_43	0.4227	0.524435
bonobo	chr12_mat_hsa2a	12754886	12773394	+	18509	Pan_SD_spacer	in the pCht	B_chr2a_44	0.2728	0.394179
bonobo	chr12_mat_hsa2a	13147732	13179488	+	31757	Pan_SD_spacer	in the pCht	B_chr2a_45	0.4333	0.525377
bonobo	chr12_mat_hsa2a	13289474	13321534	+	32061	Pan_SD_spacer	in the pCht	B_chr2a_46	0.435	0.518687
bonobo	chr12_mat_hsa2a	13673240	13703266	+	30027	Pan_SD_spacer	in the pCht	B_chr2a_47	0.3988	0.516907
bonobo	chr12_mat_hsa2a	13863146	13893072	+	29927	Pan_SD_spacer	end of pCht	B_chr2a_48e	0.4261	0.513054
bonobo	chr12_mat_hsa2a	14078853	14110740	+	31888	Pan_SD_spacer	end of pCht	B_chr2a_49e	0.3499	0.552544
bonobo	chr12_mat_hsa2a	14174915	14206665	+	31751	Pan_SD_spacer	in the pCht	B_chr2a_50	0.4065	0.519815
bonobo	chr12_mat_hsa2a	14463881	14494477	+	30597	Pan_SD_spacer	end of pCht	B_chr2a_51e	0.4375	0.500491
bonobo	chr13_mat_hsa2b	35390	127953	+	92564	Pan_SD_spacer	in the pCht	B_chr2b_1	0.361	0.430805
bonobo	chr13_mat_hsa2b	466625	498646	+	32022	Pan_SD_spacer	in the pCht	B_chr2b_3	0.422	0.511786
bonobo	chr13_mat_hsa2b	874759	906756	+	31998	Pan_SD_spacer	in the pCht	B_chr2b_4	0.4172	0.532312
bonobo	chr13_mat_hsa2b	1298579	1330607	+	32029	Pan_SD_spacer	in the pCht	B_chr2b_5	0.4507	0.528081
bonobo	chr13_mat_hsa2b	1798546	1830551	+	32006	Pan_SD_spacer	in the pCht	B_chr2b_6	0.4173	0.518483
bonobo	chr13_mat_hsa2b	2143008	2174985	+	31978	Pan_SD_spacer	in the pCht	B_chr2b_7	0.4234	0.517466
bonobo	chr13_mat_hsa2b	2567141	2599086	+	31946	Pan_SD_spacer	in the pCht	B_chr2b_8	0.4422	0.523576
bonobo	chr13_mat_hsa2b	2900848	2932847	+	32000	Pan_SD_spacer	in the pCht	B_chr2b_9	0.4435	0.531684
bonobo	chr13_mat_hsa2b	3089137	3121062	+	31926	Pan_SD_spacer	in the pCht	B_chr2b_10	0.4329	0.51675
bonobo	chr13_mat_hsa2b	3157993	3189918	+	31926	Pan_SD_spacer	in the pCht	B_chr2b_11	0.4603	0.524658
bonobo	chr13_mat_hsa2b	3503039	3535078	+	32040	Pan_SD_spacer	in the pCht	B_chr2b_12	0.4322	0.524319
bonobo	chr13_mat_hsa2b	3665771	3697814	+	32044	Pan_SD_spacer	in the pCht	B_chr2b_13	0.4427	0.524325
bonobo	chr13_mat_hsa2b	4114253	4146098	+	31846	Pan_SD_spacer	in the pCht	B_chr2b_17	0.4584	0.534513
bonobo	chr13_mat_hsa2b	4300206	4330664	+	30459	Pan_SD_spacer	in the pCht	B_chr2b_18	0.458	0.573789
bonobo	chr13_mat_hsa2b	4604884	4636806	+	31923	Pan_SD_spacer	in the pCht	B_chr2b_19	0.4394	0.544267
bonobo	chr13_mat_hsa2b	4775496	4805938	+	30443	Pan_SD_spacer	in the pCht	B_chr2b_20	0.4317	0.545529
bonobo	chr13_mat_hsa2b	4931970	4962437	+	30468	Pan_SD_spacer	in the pCht	B_chr2b_21	0.4594	0.541603
bonobo	chr13_mat_hsa2b	5038810	5070742	+	31933	Pan_SD_spacer	in the pCht	B_chr2b_22	0.4411	0.514087
bonobo	chr13_mat_hsa2b	5271396	5303345	+	31950	Pan_SD_spacer	in the pCht	B_chr2b_23	0.4694	0.55632
bonobo	chr13_mat_hsa2b	5867546	5899508	+	31963	Pan_SD_spacer	in the pCht	B_chr2b_24	0.4658	0.548807
bonobo	chr13_mat_hsa2b	6132415	6164419	+	32005	Pan_SD_spacer	in the pCht	B_chr2b_25	0.4106	0.515917
bonobo	chr13_mat_hsa2b	6653940	6684386	+	30447	Pan_SD_spacer	in the pCht	B_chr2b_26	0.4479	0.53053
bonobo	chr13_mat_hsa2b	6795876	6827885	+	32010	Pan_SD_spacer	in the pCht	B_chr2b_27	0.4271	0.533631
bonobo	chr13_mat_hsa2b	7951309	7983258	+	31950	Pan_SD_spacer	in the pCht	B_chr2b_28	0.444	0.543248
bonobo	chr13_mat_hsa2b	8498076	8530039	+	31964	Pan_SD_spacer	in the pCht	B_chr2b_29	0.449	0.55139
bonobo	chr13_mat_hsa2b	8672194	8704156	+	31963	Pan_SD_spacer	in the pCht	B_chr2b_30	0.4424	0.527472
bonobo	chr13_mat_hsa2b	9000124	9032101	+	31978	Pan_SD_spacer	in the pCht	B_chr2b_31	0.4451	0.536834
bonobo	chr13_mat_hsa2b	9114521	9146532	+	32012	Pan_SD_spacer	in the pCht	B_chr2b_32	0.4491	0.535358
bonobo	chr13_mat_hsa2b	9557870	9589814	+	31945	Pan_SD_spacer	in the pCht	B_chr2b_33	0.4493	0.533622
bonobo	chr13_mat_hsa2b	9822593	9854559	+	31967	Pan_SD_spacer	in the pCht	B_chr2b_34	0.4398	0.563264
bonobo	chr13_mat_hsa2b	10104270	10136206	+	31937	Pan_SD_spacer	in the pCht	B_chr2b_35	0.4411	0.562731
bonobo	chr13_mat_hsa2b	10616507	10648466	+	31960	Pan_SD_spacer	in the pCht	B_chr2b_36	0.4402	0.546267
bonobo	chr13_mat_hsa2b	10743865	10775885	+	32021	Pan_SD_spacer	in the pCht	B_chr2b_37	0.4327	0.527558
bonobo	chr13_mat_hsa2b	11208289	11238712	+	30424	Pan_SD_spacer	in the pCht	B_chr2b_38	0.4752	0.549391
bonobo	chr13_mat_hsa2b	11645542	11677512	+	31971	Pan_SD_spacer	in the pCht	B_chr2b_39	0.4439	0.539552
bonobo	chr13_mat_hsa2b	11928664	11960600	+	31937	Pan_SD_spacer	in the pCht	B_chr2b_40	0.4508	0.551531
bonobo	chr13_mat_hsa2b	12552564	12584521	+	31958	Pan_SD_spacer	in the pCht	B_chr2b_41	0.4765	0.541239
bonobo	chr13_mat_hsa2b	12692456	12724473	+	32018	Pan_SD_spacer	in the pCht	B_chr2b_42	0.4379	0.529817
bonobo	chr13_mat_hsa2b	13230164	13262099	+	31936	Pan_SD_spacer	in the pCht	B_chr2b_43	0.4425	0.538332
bonobo	chr13_mat_hsa2b	13584127	13616098	+	31972	Pan_SD_spacer	in the pCht	B_chr2b_44	0.432	0.541139
bonobo	chr13_mat_hsa2b	13929749	13961711	+	31963	Pan_SD_spacer	in the pCht	B_chr2b_45	0.4378	0.545219
bonobo	chr13_mat_hsa2b	14358550	14390529	+	31980	Pan_SD_spacer	in the pCht	B_chr2b_46	0.4213	0.508068
bonobo	chr13_mat_hsa2b	14457106	14489121	+	32016	Pan_SD_spacer	in the pCht	B_chr2b_47	0.4082	0.504844
bonobo	chr13_mat_hsa2b	14854698	14888202	+	33505	Pan_SD_spacer	in the pCht	B_chr2b_48	0.4053	0.494547
bonobo	chr13_mat_hsa2b	144689221	144721460	-	32240	Pan_SD_spacer	out of pCht	B_chr2b_49o	0.4492	0.419535
chimpanzee	chr11_hap1_hsa9	110176	142246	+	30679	Pan_SD_spacer	out of pCht	C_chr9_1	0.7322	0.698431
chimpanzee	chr11_hap1_hsa9	58857196	58887626	-	30896	Pan_SD_spacer	out of pCht	C_chr9_3	0.4366	0.369932
chimpanzee	chr12_hap1_hsa2a	12759	107035	+	94277	Pan_SD_spacer	in the pCht	C_chr2a_1	0.4003	0.310036
chimpanzee	chr12_hap1_hsa2a	296814	328984	+	32171	Pan_SD_spacer	in the pCht	C_chr2a_2	0.4681	0.401138
chimpanzee	chr12_hap1_hsa2a	547360	579532	+	32173	Pan_SD_spacer	in the pCht	C_chr2a_3	0.4691	0.394929
chimpanzee	chr12_hap1_hsa2a	815632	845904	+	30273	Pan_SD_spacer	in the pCht	C_chr2a_4	0.4634	0.407229
chimpanzee	chr12_hap1_hsa2a	1547804	1659905	+	112102	Pan_SD_spacer	in the pCht	C_chr2a_6	0.3607	0.28007
chimpanzee	chr12_hap1_hsa2a	2210170	2242136	+	31967	Pan_SD_spacer	in the pCht	C_chr2a_7	0.484	0.426878
chimpanzee	chr12_hap1_hsa2a	2425677	2457606	+	31930	Pan_SD_spacer	in the pCht	C_chr2a_8	0.4984	0.438155
chimpanzee	chr12_hap1_hsa2a	2674336	2706295	+	31960	Pan_SD_spacer	in the pCht	C_chr2a_9	0.4643	0.398377
chimpanzee	chr12_hap1_hsa2a	2877904	2909871	+	31968	Pan_SD_spacer	in the pCht	C_chr2a_10	0.4614	0.394216
chimpanzee	chr12_hap1_hsa2a	2966467	2997554	+	31088	Pan_SD_spacer	in the pCht	C_chr2a_11	0.4424	0.376704
chimpanzee	chr12_hap1_hsa2a	3613350	3645377	+	32028	Pan_SD_spacer	in the pCht	C_chr2a_13	0.4608	0.396126
chimpanzee	chr12_hap1_hsa2a	3869129	3901127	+	31999	Pan_SD_spacer	in the pCht	C_chr2a_14	0.4667	0.401895
chimpanzee	chr12_hap1_hsa2a	4142019	4173938	+	31920	Pan_SD_spacer	in the pCht	C_chr2a_15	0.4472	0.383228
chimpanzee	chr12_hap1_hsa2a	4504152	4536067	+	31916	Pan_SD_spacer	in the pCht	C_chr2a_16	0.4673	0.405589
chimpanzee	chr12_hap1_hsa2a	4578197	4608716	+	30520	Pan_SD_spacer	in the pCht	C_chr2a_17	0.4533	0.386239
chimpanzee	chr12_hap1_hsa2a	5715396	5747471	+	32076	Pan_SD_spacer	in the pCht	C_chr2a_18	0.484	0.415025
chimpanzee	chr12_hap1_hsa2a	5999554	6031526	+	31973	Pan_SD_spacer	in the pCht	C_chr2a_19	0.48	0.421643
chimpanzee	chr12_hap1_hsa2a	6313966	6345889	+	31924	Pan_SD_spacer	in the pCht	C_chr2a_20	0.4538	0.38369
chimpanzee	chr12_hap1_hsa2a	6678045	6707409	+	29365	Pan_SD_spacer	in the pCht	C_chr2a_21	0.4863	0.414818
chimpanzee	chr12_hap1_hsa2a	7006649	7033806	+	27158	Pan_SD_spacer	in the pCht	C_chr2a_22	0.4825	0.418243
chimpanzee	chr12_hap1_hsa2a	7372737	7396134	+	23398	Pan_SD_spacer	in the pCht	C_chr2a_23	0.5197	0.452705
chimpanzee	chr12_hap1_hsa2a	7540513	7572479	+	31967	Pan_SD_spacer	in the pCht	C_chr2a_24	0.4525	0.37733
chimpanzee	chr12_hap1_hsa2a	7634468	7664897	+	30430	Pan_SD_spacer	in the pCht	C_chr2a_25	0.4945	0.429319
chimpanzee	chr12_hap1_hsa2a	8612397	8644332	+	31936	Pan_SD_spacer	in the pCht	C_chr2a_26	0.4746	0.405839
chimpanzee	chr12_hap1_hsa2a	8755559	8785416	+	29858	Pan_SD_spacer	in the pCht	C_chr2a_27	0.3513	0.269751
chimpanzee	chr12_hap1_hsa2a	8960204	8992173	+	31970	Pan_SD_spacer	in the pCht	C_chr2a_28	0.4543	0.39318
chimpanzee	chr12_hap1_hsa2a	9106690	9138703	+	32014	Pan_SD_spacer	in the pCht	C_chr2a_29	0.4538	0.381172
chimpanzee	chr12_hap1_hsa2a	9460787	9492746	+	31960	Pan_SD_spacer	in the pCht	C_chr2a_30	0.4535	0.392985
chimpanzee	chr12_hap1_hsa2a	9616244	9646706	+	30463	Pan_SD_spacer	end of pCht	C_chr2a_31e	0.5245	0.459871
chimpanzee	chr13_hap1_hsa2b	849421	881395	+	31975	Pan_SD_spacer	in the pCht	C_chr2b_1	0.4748	0.403482
chimpanzee	chr13_hap1_hsa2b	1368253	1400213	+	31961	Pan_SD_spacer	in the pCht	C_chr2b_2	0.4814	0.41835
chimpanzee	chr13_hap1_hsa2b	1497563	1530339	+	32777	Pan_SD_spacer	in the pCht	C_chr2b_3	0.4762	0.411272
chimpanzee	chr13_hap1_hsa2b	1845149	1877011	+	31863	Pan_SD_spacer	in the pCht	C_chr2b_4	0.4771	0.414468
chimpanzee	chr13_hap1_hsa2b	1977385	2009682	+	32298	Pan_SD_spacer	in the pCht	C_chr2b_5	0.4908	0.420244
chimpanzee	chr13_hap1_hsa2b	2133180	2165143	+	31964	Pan_SD_spacer	in the pCht	C_chr2b_6	0.4685	0.395843
chimpanzee	chr13_hap1_hsa2b	2704396	2736661	+	32266	Pan_SD_spacer	in the pCht	C_chr2b_7	0.4808	0.404413
chimpanzee	chr13_hap1_hsa2b	2791152	2823002	+	31851	Pan_SD_spacer	in the pCht	C_chr2b_8	0.4584	0.400513
chimpanzee	chr13_hap1_hsa2b	3042786	3075075	+	32290	Pan_SD_spacer	in the pCht	C_chr2b_9	0.4925	0.426301
chimpanzee	chr13_hap1_hsa2b	3411867	3444141	+	32275	Pan_SD_spacer	in the pCht	C_chr2b_11	0.5049	0.448006
chimpanzee	chr13_hap1_hsa2b	3947499	3979534	+	32036	Pan_SD_spacer	in the pCht	C_chr2b_12	0.4764	0.406782
chimpanzee	chr13_hap1_hsa2b	4162335	4192758	+	30424	Pan_SD_spacer	in the pCht	C_chr2b_13	0.4662	0.401413
chimpanzee	chr13_hap1_hsa2b	4237205	4269188	+	31984	Pan_SD_spacer	in the pCht	C_chr2b_14	0.4865	0.423149
chimpanzee	chr13_hap1_hsa2b	4689622	4721596	+	31975	Pan_SD_spacer	in the pCht	C_chr2b_15	0.4877	0.422263
chimpanzee	chr13_hap1_hsa2b	4987873	5019892	+	32020	Pan_SD_spacer	in the pCht	C_chr2b_16	0.4853	0.415802
chimpanzee	chr13_hap1_hsa2b	5309543	5341420	+	31878	Pan_SD_spacer	in the pCht	C_chr2b_17	0.4608	0.394388
chimpanzee	chr13_hap1_hsa2b	5663803	5695258	+	31456	Pan_SD_spacer	in the pCht	C_chr2b_18	0.4961	0.433973
chimpanzee	chr13_hap1_hsa2b	6255835	6283533	+	27699	Pan_SD_spacer	in the pCht	C_chr2b_19	0.4914	0.423338
chimpanzee	chr13_hap1_hsa2b	6487113	6517609	+	30497	Pan_SD_spacer	in the pCht	C_chr2b_20	0.5024	0.438459
chimpanzee	chr13_hap1_hsa2b	6634784	6666751	+	31968	Pan_SD_spacer	in the pCht	C_chr2b_21	0.4841	0.411363
chimpanzee	chr13_hap1_hsa2b	7018748	7050687	+	31940	Pan_SD_spacer	in the pCht	C_chr2b_23	0.4627	0.397167
chimpanzee	chr13_hap1_hsa2b	7213734	7247264	+	33531	Pan_SD_spacer	in the pCht	C_chr2b_24	0.4817	0.417766
chimpanzee	chr13_hap1_hsa2b	7441963	7475325	+	33363	Pan_SD_spacer	in the pCht	C_chr2b_25	0.4446	0.372249
chimpanzee	chr13_hap1_hsa2b	7756941	7788880	+	31940	Pan_SD_spacer	in the pCht	C_chr2b_26	0.4835	0.41961
chimpanzee	chr13_hap1_hsa2b	8400798	8431305	+	30508	Pan_SD_spacer	in the pCht	C_chr2b_27	0.4673	0.402647
chimpanzee	chr13_hap1_hsa2b	8453801	8485643	+	31843	Pan_SD_spacer	in the pCht	C_chr2b_28	0.4874	0.416145
chimpanzee	chr13_hap1_hsa2b	8547666	8579534	+	31869	Pan_SD_spacer	in the pCht	C_chr2b_29	0.4529	0.386729
chimpanzee	chr13_hap1_hsa2b	9113963	9145932	+	31970	Pan_SD_spacer	in the pCht	C_chr2b_30	0.4495	0.386701
chimpanzee	chr13_hap1_hsa2b	9516273	9546780	+	30508	Pan_SD_spacer	in the pCht	C_chr2b_31	0.4631	0.389301
chimpanzee	chr13_hap1_hsa2b	9569276	9601118	+	31843	Pan_SD_spacer	in the pCht	C_chr2b_32	0.4798	0.41372
chimpanzee	chr13_hap1_hsa2b	9663141	9695009	+	31869	Pan_SD_spacer	in the pCht	C_chr2b_33	0.4822	0.421105
chimpanzee	chr13_hap1_hsa2b	10252505	10284474	+	31970	Pan_SD_spacer	in the pCht	C_chr2b_34	0.4591	0.381113
chimpanzee	chr13_hap1_hsa2b	10355695	10387632	+	31938	Pan_SD_spacer	in the pCht	C_chr2b_35	0.4496	0.386054
chimpanzee	chr13_hap1_hsa2b	10645912	10676229	+	30318	Pan_SD_spacer	in the pCht	C_chr2b_36	0.5043	0.441846
chimpanzee	chr13_hap1_hsa2b	11091628	11123511	+	31884	Pan_SD_spacer	in the pCht	C_chr2b_38	0.5219	0.46229
chimpanzee	chr13_hap1_hsa2b	11240873	11272872	+	32000	Pan_SD_spacer	in the pCht	C_chr2b_39	0.4574	0.381653
chimpanzee	chr13_hap1_hsa2b	11315047	11347019	+	31973	Pan_SD_spacer	in the pCht	C_chr2b_40	0.4729	0.402808
chimpanzee	chr13_hap1_hsa2b	11427504	11452433	+	24930	Pan_SD_spacer	in the pCht	C_chr2b_41	0.4984	0.42681
chimpanzee	chr13_hap1_hsa2b	11872298	11904320	+	32023	Pan_SD_spacer	in the pCht	C_chr2b_42	0.481	0.412058
chimpanzee	chr13_hap1_hsa2b	11967913	11999973	+	32061	Pan_SD_spacer	in the pCht	C_chr2b_43	0.4574	0.391676
chimpanzee	chr13_hap1_hsa2b	12321124	12351536	+	30413	Pan_SD_spacer	in the pCht	C_chr2b_44	0.4841	0.421975
chimpanzee	chr13_hap1_hsa2b	12392532	12424491	+	31960	Pan_SD_spacer	in the pCht	C_chr2b_45	0.4683	0.400043
chimpanzee	chr13_hap1_hsa2b	12820348	12852324	+	31977	Pan_SD_spacer	in the pCht	C_chr2b_46	0.4883	0.414573
chimpanzee	chr13_hap1_hsa2b	13303808	13335732	+	31925	Pan_SD_spacer	in the pCht	C_chr2b_47	0.5055	0.439655
chimpanzee	chr13_hap1_hsa2b	13820477	13852433	+	31957	Pan_SD_spacer	in the pCht	C_chr2b_48	0.4636	0.399492
chimpanzee	chr13_hap1_hsa2b	14057968	14088414	+	30447	Pan_SD_spacer	end of pCht	C_chr2b_49e	0.507	0.438102
chimpanzee	chr13_hap1_hsa2b	144300077	144332155	-	32079	Pan_SD_spacer	out of pCht	C_chr2b_50o	0.798	0.772856
gorilla	chr11_mat_hsa2b	505167	558818	-	53652	Gor_SD_spacer	in the pCht	G_chr2b_1	0.3458	0.350135
gorilla	chr11_mat_hsa2b	684577	738230	-	53654	Gor_SD_spacer	in the pCht	G_chr2b_2	0.3591	0.372412
gorilla	chr11_mat_hsa2b	1506464	1540260	-	33797	Gor_SD_spacer	in the pCht	G_chr2b_3	0.3245	0.338757
gorilla	chr11_mat_hsa2b	1583368	1617230	-	33863	Gor_SD_spacer	in the pCht	G_chr2b_4	0.3449	0.349587
gorilla	chr11_mat_hsa2b	2054243	2141235	-	86993	Gor_SD_spacer	in the pCht	G_chr2b_5	0.3623	0.371068
gorilla	chr11_mat_hsa2b	2605554	2639274	-	33721	Gor_SD_spacer	in the pCht	G_chr2b_7	0.3703	0.385818
gorilla	chr11_mat_hsa2b	2746111	2779838	-	33728	Gor_SD_spacer	in the pCht	G_chr2b_8	0.3946	0.391607
gorilla	chr11_mat_hsa2b	2805458	2879038	-	73581	Gor_SD_spacer	in the pCht	G_chr2b_9	0.3543	0.353237
gorilla	chr11_mat_hsa2b	2951702	3045052	-	93351	Gor_SD_spacer	in the pCht	G_chr2b_10	0.3764	0.379936
gorilla	chr11_mat_hsa2b	3413567	3447399	-	33833	Gor_SD_spacer	in the pCht	G_chr2b_11	0.3579	0.36467
gorilla	chr11_mat_hsa2b	3838913	3871729	-	32817	Gor_SD_spacer	in the pCht	G_chr2b_12	0.3734	0.387072
gorilla	chr11_mat_hsa2b	4511056	4544891	-	33836	Gor_SD_spacer	in the pCht	G_chr2b_13	0.3783	0.402336
gorilla	chr11_mat_hsa2b	5038502	5241452	-	202951	Gor_SD_spacer	in the pCht	G_chr2b_14	0.3707	0.376336
gorilla	chr11_mat_hsa2b	5398828	5504669	-	105842	Gor_SD_spacer	in the pCht	G_chr2b_15	0.3565	0.359228
gorilla	chr11_mat_hsa2b	5727327	5755404	-	28078	Gor_SD_spacer	in the pCht	G_chr2b_16	0.3755	0.401854
gorilla	chr11_mat_hsa2b	6033526	6080943	-	47418	Gor_SD_spacer	in the pCht	G_chr2b_17	0.392	0.414614
gorilla	chr11_mat_hsa2b	7167287	7214704	-	47418	Gor_SD_spacer	in the pCht	G_chr2b_18	0.402	0.426063
gorilla	chr11_mat_hsa2b	8867917	8915162	-	47246	Gor_SD_spacer	in the pCht	G_chr2b_19	0.3631	0.389245
gorilla	chr11_mat_hsa2b	9403972	9437694	-	33723	Gor_SD_spacer	in the pCht	G_chr2b_22	0.3994	0.417391
gorilla	chr11_mat_hsa2b	9546801	9580528	-	33728	Gor_SD_spacer	in the pCht	G_chr2b_23	0.3744	0.381498
gorilla	chr11_mat_hsa2b	9606308	9679887	-	73580	Gor_SD_spacer	in the pCht	G_chr2b_24	0.3643	0.369877
gorilla	chr11_mat_hsa2b	10046113	10079945	-	33833	Gor_SD_spacer	in the pCht	G_chr2b_25	0.3566	0.362855
gorilla	chr11_mat_hsa2b	10493828	10526665	-	32838	Gor_SD_spacer	in the pCht	G_chr2b_26	0.3773	0.390138
gorilla	chr11_mat_hsa2b	11507233	11596834	-	89602	Gor_SD_spacer	in the pCht	G_chr2b_27	0.3731	0.375495
gorilla	chr11_mat_hsa2b	11745442	11851280	-	105839	Gor_SD_spacer	in the pCht	G_chr2b_28	0.353	0.355763
gorilla	chr11_mat_hsa2b	12038590	12066667	-	28078	Gor_SD_spacer	in the pCht	G_chr2b_29	0.3853	0.415586
gorilla	chr11_mat_hsa2b	12336795	12384213	-	47419	Gor_SD_spacer	in the pCht	G_chr2b_30	0.4213	0.443737
gorilla	chr11_mat_hsa2b	13406159	13453576	-	47418	Gor_SD_spacer	in the pCht	G_chr2b_31	0.425	0.442098
gorilla	chr11_mat_hsa2b	14929290	14948451	-	19162	truncated_Gor_SD_spacer	end of pCht	G_chr2b_32e	0.3545	0.391222
gorilla	chr11_mat_hsa2b	15064308	15094718	+	30410	Pan_SD_spacer	out of pCht	G_chr2b	0.5628	0.422785
gorilla	chr11_mat_hsa2b	145494004	145498363	+	4360	truncated_Gor_SD_spacer	end of pCht	G_chr2b_33e	0.4646	0.5115
gorilla	chr11_mat_hsa2b	145632084	145665852	+	33769	Gor_SD_spacer	in the pCht	G_chr2b_35	0.3933	0.408529
gorilla	chr11_mat_hsa2b	145805953	145867686	+	61734	Gor_SD_spacer	in the pCht	G_chr2b_36	0.3879	0.402208
gorilla	chr11_mat_hsa2b	145894286	145914074	+	19789	Gor_SD_spacer	in the pCht	G_chr2b_37	0.4019	0.419425
gorilla	chr11_mat_hsa2b	146651265	146731934	+	80670	Gor_SD_spacer	in the pCht	G_chr2b_38	0.3789	0.390668
gorilla	chr11_mat_hsa2b	146779554	146846059	+	66506	Gor_SD_spacer	in the pCht	G_chr2b_39	0.3661	0.376016
gorilla	chr11_mat_hsa2b	147086178	147099904	+	13727	Gor_SD_spacer	in the pCht	G_chr2b_40	0.346	0.365766
gorilla	chr11_mat_hsa2b	147212221	147245093	+	32873	Gor_SD_spacer	in the pCht	G_chr2b_41	0.3717	0.385037
gorilla	chr11_mat_hsa2b	147666128	147714270	+	48143	Gor_SD_spacer	in the pCht	G_chr2b_43	0.3965	0.413273
gorilla	chr11_mat_hsa2b	147759942	147793814	+	33873	Gor_SD_spacer	in the pCht	G_chr2b_44	0.3921	0.396788
gorilla	chr11_mat_hsa2b	148062537	148096317	+	33781	Gor_SD_spacer	in the pCht	G_chr2b_45	0.388	0.405335
gorilla	chr11_mat_hsa2b	148154964	148188738	+	33775	Gor_SD_spacer	in the pCht	G_chr2b_46	0.3614	0.37845
gorilla	chr11_mat_hsa2b	148721924	148755630	+	33707	Gor_SD_spacer	in the pCht	G_chr2b_47	0.3538	0.376718
gorilla	chr11_mat_hsa2b	148888890	148922598	+	33709	Gor_SD_spacer	in the pCht	G_chr2b_48	0.3759	0.387732
gorilla	chr11_mat_hsa2b	149056339	149090153	+	33815	Gor_SD_spacer	in the pCht	G_chr2b_49	0.3623	0.370596
gorilla	chr11_mat_hsa2b	149955232	149988821	+	33590	Gor_SD_spacer	in the pCht	G_chr2b_50	0.3387	0.358912
gorilla	chr12_pat_hsa2a	140645590	140675970	-	30380	Pan_SD_spacer	out of pCht	G_chr2a	0.5235	0.480313
gorilla	chr12_pat_hsa2a	140877654	140882009	+	4356	truncated_Gor_SD_spacer	end of pCht	G_chr2a_1e	0.4331	0.469097
gorilla	chr12_pat_hsa2a	141705209	141808916	+	103708	Gor_SD_spacer	in the pCht	G_chr2a_2	0.3622	0.364498
gorilla	chr12_pat_hsa2a	141959368	141993100	+	33733	Gor_SD_spacer	in the pCht	G_chr2a_3	0.3583	0.36421
gorilla	chr12_pat_hsa2a	142207544	142241262	+	33719	Gor_SD_spacer	in the pCht	G_chr2a_4	0.3568	0.374827
gorilla	chr12_pat_hsa2a	142954179	143001591	+	47413	Gor_SD_spacer	in the pCht	G_chr2a_5	0.3519	0.370859
gorilla	chr12_pat_hsa2a	143595272	143629006	+	33735	Gor_SD_spacer	in the pCht	G_chr2a_6	0.3626	0.371263
gorilla	chr12_pat_hsa2a	143970842	144004613	+	33772	Gor_SD_spacer	in the pCht	G_chr2a_7	0.3684	0.372054
gorilla	chr12_pat_hsa2a	144438409	144470966	+	32558	Gor_SD_spacer	in the pCht	G_chr2a_8	0.3647	0.394648
gorilla	chr12_pat_hsa2a	145607147	145640953	+	33807	Gor_SD_spacer	in the pCht	G_chr2a_9	0.39	0.405628
gorilla	chr13_pat_hsa9	64554865	64585327	-	30462	Pan_SD_spacer	out of pCht	G_chr9	0.4763	0.501521
gorilla	chr3_pat_hsa4	212337426	212367832	-	30406	Pan_SD_spacer	out of pCht	G_chr4	0.5669	0.493724
gorilla	chr4_pat_hsa17x5	185293394	185323711	-	30317	Pan_SD_spacer	out of pCht	G_chr5	0.5906	0.419658
gorilla	chr7_pat_hsa8	151222836	151253081	-	30245	Pan_SD_spacer	out of pCht	G_chr8	0.451	0.322062
gorilla	chrX_mat_hsaX	167760229	167790492	-	30263	Pan_SD_spacer	out of pCht	G_chrX	0.5492	0.252742
S. orangutan***	chr13_hap1_hsa9	58713725	58744220	-	30496	Pan_SD_spacer	out of pCht	O_chr9	0.474	0.402253
macaque	chr15	99045062	99076346	-	31285	Pan_SD_spacer	out of pCht	M_chr9	NA	NA
Not all SD spacers in the other chromosomes of NHPs are listed.
* Mean_met_old is calculated using the data (e.g., minimap.dip.ONT.modbam2bed_5mC_CpG.bw), which may have system bias in comparison across species.
** Mean_met_new uses the up-to-date data (e.g., mPonPyg2_v2.0.ONT_Guppy6.3.8_5mC.winnowmap_modkit_5mC_CpG_v1.0.bw).
*** S. orangutan represents Sumatrum orangutan.
