# Supplementary material for: Incomplete lineage sorting of segmental duplications defines the human chromosome 2 fusion site early during African great ape speciation
Source: Cell Genom. 2025 Dec 2;6(1):101079. doi: 10.1016/j.xgen.2025.101079 (PMC12926204; doi:10.1016/j.xgen.2025.101079)
Supplement: Table S4. The structure of degenerate centromere sites in HPRC samples, related to Figure 4 [file mmc5.xlsx]

## Sheet: ST4
Table S4. The structure of degenerate centromere sites in HPRC samples, related to Figure 4.
Haplotype	Contig	Start	End	Repeat Class
1	HG002#1#JAHKSE010000021.1	8522917	8534392	ALR_Alpha
	HG002#1#JAHKSE010000021.1	8534396	8534494	(CCTCTC)n
	HG002#1#JAHKSE010000021.1	8534500	8535704	SVA_C
	HG002#1#JAHKSE010000021.1	8535361	8536374	SVA_E
	HG002#1#JAHKSE010000021.1	8535995	8536969	SVA_E
	HG002#1#JAHKSE010000021.1	8536982	8545440	ALR_Alpha
	HG002#1#JAHKSE010000021.1	8545443	8551400	L1PA3
	HG002#1#JAHKSE010000021.1	8551400	8564528	ALR_Alpha
	HG002#2#JAHKSD010000004.1	109992078	110003553	ALR_Alpha
	HG002#2#JAHKSD010000004.1	110003557	110003655	(CCTCTC)n
	HG002#2#JAHKSD010000004.1	110003661	110004865	SVA_C
	HG002#2#JAHKSD010000004.1	110004522	110005535	SVA_E
	HG002#2#JAHKSD010000004.1	110005156	110006130	SVA_E
	HG002#2#JAHKSD010000004.1	110006143	110014601	ALR_Alpha
	HG002#2#JAHKSD010000004.1	110014604	110020561	L1PA3
	HG002#2#JAHKSD010000004.1	110020561	110033689	ALR_Alpha
	HG00438#1#JAHBCB010000019.1	99659063	99670538	ALR_Alpha
	HG00438#1#JAHBCB010000019.1	99670542	99670616	(CCTCTC)n
	HG00438#1#JAHBCB010000019.1	99670622	99671978	SVA_C
	HG00438#1#JAHBCB010000019.1	99671572	99672499	SVA_E
	HG00438#1#JAHBCB010000019.1	99672120	99673094	SVA_E
	HG00438#1#JAHBCB010000019.1	99673107	99681565	ALR_Alpha
	HG00438#1#JAHBCB010000019.1	99681568	99687525	L1PA3
	HG00438#1#JAHBCB010000019.1	99687525	99700653	ALR_Alpha
	HG00438#2#JAHBCA010000011.1	99681034	99692509	ALR_Alpha
	HG00438#2#JAHBCA010000011.1	99692513	99692611	(CCTCTC)n
	HG00438#2#JAHBCA010000011.1	99692617	99693821	SVA_C
	HG00438#2#JAHBCA010000011.1	99693478	99694491	SVA_E
	HG00438#2#JAHBCA010000011.1	99694112	99695086	SVA_E
	HG00438#2#JAHBCA010000011.1	99695100	99703558	ALR_Alpha
	HG00438#2#JAHBCA010000011.1	99703561	99709518	L1PA3
	HG00438#2#JAHBCA010000011.1	99709518	99722646	ALR_Alpha
	HG005#1#JAHEPO010000032.1	8534062	8545537	ALR_Alpha
	HG005#1#JAHEPO010000032.1	8545541	8545639	(CCTCTC)n
	HG005#1#JAHEPO010000032.1	8545645	8546801	SVA_C
	HG005#1#JAHEPO010000032.1	8546417	8547469	SVA_E
	HG005#1#JAHEPO010000032.1	8547043	8548115	SVA_E
	HG005#1#JAHEPO010000032.1	8548128	8556586	ALR_Alpha
	HG005#1#JAHEPO010000032.1	8556589	8562546	L1PA3
	HG005#1#JAHEPO010000032.1	8562546	8575674	ALR_Alpha
	HG005#2#JAHEPN010000039.1	99658436	99669911	ALR_Alpha
	HG005#2#JAHEPN010000039.1	99669915	99670013	(CCTCTC)n
	HG005#2#JAHEPN010000039.1	99670019	99671223	SVA_C
	HG005#2#JAHEPN010000039.1	99670880	99671893	SVA_E
	HG005#2#JAHEPN010000039.1	99671514	99672488	SVA_E
	HG005#2#JAHEPN010000039.1	99672502	99680960	ALR_Alpha
	HG005#2#JAHEPN010000039.1	99680963	99686920	L1PA3
	HG005#2#JAHEPN010000039.1	99686920	99700048	ALR_Alpha
	HG00621#1#JAHBCD010000001.1	99645398	99656873	ALR_Alpha
	HG00621#1#JAHBCD010000001.1	99656877	99656975	(CCTCTC)n
	HG00621#1#JAHBCD010000001.1	99656981	99658335	SVA_C
	HG00621#1#JAHBCD010000001.1	99657929	99658856	SVA_E
	HG00621#1#JAHBCD010000001.1	99658477	99659451	SVA_E
	HG00621#1#JAHBCD010000001.1	99659466	99667924	ALR_Alpha
	HG00621#1#JAHBCD010000001.1	99667927	99673884	L1PA3
	HG00621#1#JAHBCD010000001.1	99673884	99687012	ALR_Alpha
	HG00621#2#JAHBCC010000014.1	99655696	99667171	ALR_Alpha
	HG00621#2#JAHBCC010000014.1	99667175	99667273	(CCTCTC)n
	HG00621#2#JAHBCC010000014.1	99667279	99668483	SVA_C
	HG00621#2#JAHBCC010000014.1	99668140	99669153	SVA_E
	HG00621#2#JAHBCC010000014.1	99668774	99669748	SVA_E
	HG00621#2#JAHBCC010000014.1	99669761	99678219	ALR_Alpha
	HG00621#2#JAHBCC010000014.1	99678222	99684179	L1PA3
	HG00621#2#JAHBCC010000014.1	99684179	99697307	ALR_Alpha
	HG00673#1#JAHBBZ010000007.1	62257968	62269443	ALR_Alpha
	HG00673#1#JAHBBZ010000007.1	62269447	62269545	(CCTCTC)n
	HG00673#1#JAHBBZ010000007.1	62269551	62270755	SVA_C
	HG00673#1#JAHBBZ010000007.1	62270412	62271424	SVA_E
	HG00673#1#JAHBBZ010000007.1	62271046	62272019	SVA_E
	HG00673#1#JAHBBZ010000007.1	62272032	62280490	ALR_Alpha
	HG00673#1#JAHBBZ010000007.1	62280493	62286450	L1PA3
	HG00673#1#JAHBBZ010000007.1	62286450	62299578	ALR_Alpha
	HG00673#2#JAHBBY010000012.1	1602838	1614313	ALR_Alpha
	HG00673#2#JAHBBY010000012.1	1614317	1614391	(CCTCTC)n
	HG00673#2#JAHBBY010000012.1	1614397	1615553	SVA_C
	HG00673#2#JAHBBY010000012.1	1615169	1616221	SVA_E
	HG00673#2#JAHBBY010000012.1	1615795	1616867	SVA_E
	HG00673#2#JAHBBY010000012.1	1616881	1625339	ALR_Alpha
	HG00673#2#JAHBBY010000012.1	1625342	1631299	L1PA3
	HG00673#2#JAHBBY010000012.1	1631299	1644427	ALR_Alpha
	HG00733#1#JAHEPQ010000061.1	8520905	8532380	ALR_Alpha
	HG00733#1#JAHEPQ010000061.1	8532384	8532482	(CCTCTC)n
	HG00733#1#JAHEPQ010000061.1	8532488	8533692	SVA_C
	HG00733#1#JAHEPQ010000061.1	8533349	8534362	SVA_E
	HG00733#1#JAHEPQ010000061.1	8533983	8534957	SVA_E
	HG00733#1#JAHEPQ010000061.1	8534970	8543428	ALR_Alpha
	HG00733#1#JAHEPQ010000061.1	8543431	8549388	L1PA3
	HG00733#1#JAHEPQ010000061.1	8549388	8562516	ALR_Alpha
	HG00733#2#JAHEPP010000016.1	28360352	28371827	ALR_Alpha
	HG00733#2#JAHEPP010000016.1	28371831	28371929	(CCTCTC)n
	HG00733#2#JAHEPP010000016.1	28371935	28373139	SVA_C
	HG00733#2#JAHEPP010000016.1	28372796	28373808	SVA_E
	HG00733#2#JAHEPP010000016.1	28373430	28374403	SVA_E
	HG00733#2#JAHEPP010000016.1	28374417	28382875	ALR_Alpha
	HG00733#2#JAHEPP010000016.1	28382878	28388835	L1PA3
	HG00733#2#JAHEPP010000016.1	28388835	28401963	ALR_Alpha
	HG00735#1#JAHBCH010000002.1	99647113	99658588	ALR_Alpha
	HG00735#1#JAHBCH010000002.1	99658592	99658690	(CCTCTC)n
	HG00735#1#JAHBCH010000002.1	99658696	99659900	SVA_C
	HG00735#1#JAHBCH010000002.1	99659557	99660570	SVA_E
	HG00735#1#JAHBCH010000002.1	99660191	99661165	SVA_E
	HG00735#1#JAHBCH010000002.1	99661178	99669636	ALR_Alpha
	HG00735#1#JAHBCH010000002.1	99669639	99675596	L1PA3
	HG00735#1#JAHBCH010000002.1	99675596	99688724	ALR_Alpha
	HG00735#2#JAHBCG010000040.1	99647550	99659025	ALR_Alpha
	HG00735#2#JAHBCG010000040.1	99659029	99659127	(CCTCTC)n
	HG00735#2#JAHBCG010000040.1	99659133	99660337	SVA_C
	HG00735#2#JAHBCG010000040.1	99659994	99661007	SVA_E
	HG00735#2#JAHBCG010000040.1	99660628	99661602	SVA_E
	HG00735#2#JAHBCG010000040.1	99661616	99670074	ALR_Alpha
	HG00735#2#JAHBCG010000040.1	99670077	99676034	L1PA3
	HG00735#2#JAHBCG010000040.1	99676034	99689162	ALR_Alpha
	HG00741#1#JAHALY010000032.1	1632461	1643936	ALR_Alpha
	HG00741#1#JAHALY010000032.1	1643940	1644038	(CCTCTC)n
	HG00741#1#JAHALY010000032.1	1644044	1645250	SVA_C
	HG00741#1#JAHALY010000032.1	1644906	1645920	SVA_E
	HG00741#1#JAHALY010000032.1	1645541	1646515	SVA_E
	HG00741#1#JAHALY010000032.1	1646529	1654987	ALR_Alpha
	HG00741#1#JAHALY010000032.1	1654990	1660947	L1PA3
	HG00741#1#JAHALY010000032.1	1660947	1674075	ALR_Alpha
	HG00741#2#JAHALX010000006.1	109563837	109575312	ALR_Alpha
	HG00741#2#JAHALX010000006.1	109575316	109575414	(CCTCTC)n
	HG00741#2#JAHALX010000006.1	109575420	109576624	SVA_C
	HG00741#2#JAHALX010000006.1	109576281	109577294	SVA_E
	HG00741#2#JAHALX010000006.1	109576915	109577889	SVA_E
	HG00741#2#JAHALX010000006.1	109577903	109586361	ALR_Alpha
	HG00741#2#JAHALX010000006.1	109586364	109592321	L1PA3
	HG00741#2#JAHALX010000006.1	109592321	109605449	ALR_Alpha
	HG01071#1#JAHBCF010000021.1	1656390	1667865	ALR_Alpha
	HG01071#1#JAHBCF010000021.1	1667869	1667967	(CCTCTC)n
	HG01071#1#JAHBCF010000021.1	1667973	1669277	SVA_C
	HG01071#1#JAHBCF010000021.1	1668871	1669798	SVA_E
	HG01071#1#JAHBCF010000021.1	1669419	1670393	SVA_E
	HG01071#1#JAHBCF010000021.1	1670407	1678865	ALR_Alpha
	HG01071#1#JAHBCF010000021.1	1678868	1684825	L1PA3
	HG01071#1#JAHBCF010000021.1	1684825	1697953	ALR_Alpha
	HG01071#2#JAHBCE010000018.1	1663743	1675218	ALR_Alpha
	HG01071#2#JAHBCE010000018.1	1675222	1675320	(CCTCTC)n
	HG01071#2#JAHBCE010000018.1	1675326	1676482	SVA_C
	HG01071#2#JAHBCE010000018.1	1676098	1677151	SVA_E
	HG01071#2#JAHBCE010000018.1	1676725	1677797	SVA_E
	HG01071#2#JAHBCE010000018.1	1677811	1686269	ALR_Alpha
	HG01071#2#JAHBCE010000018.1	1686272	1692229	L1PA3
	HG01071#2#JAHBCE010000018.1	1692229	1705357	ALR_Alpha
	HG01106#1#JAHAMC010000011.1	99669301	99680776	ALR_Alpha
	HG01106#1#JAHAMC010000011.1	99680780	99680878	(CCTCTC)n
	HG01106#1#JAHAMC010000011.1	99680884	99682040	SVA_C
	HG01106#1#JAHAMC010000011.1	99681656	99682708	SVA_E
	HG01106#1#JAHAMC010000011.1	99682282	99683354	SVA_E
	HG01106#1#JAHAMC010000011.1	99683366	99691824	ALR_Alpha
	HG01106#1#JAHAMC010000011.1	99691827	99697784	L1PA3
	HG01106#1#JAHAMC010000011.1	99697784	99710912	ALR_Alpha
	HG01106#2#JAHAMB010000020.1	62254167	62265642	ALR_Alpha
	HG01106#2#JAHAMB010000020.1	62265646	62265744	(CCTCTC)n
	HG01106#2#JAHAMB010000020.1	62265750	62266954	SVA_C
	HG01106#2#JAHAMB010000020.1	62266611	62267624	SVA_E
	HG01106#2#JAHAMB010000020.1	62267245	62268219	SVA_E
	HG01106#2#JAHAMB010000020.1	62268232	62276690	ALR_Alpha
	HG01106#2#JAHAMB010000020.1	62276693	62282650	L1PA3
	HG01106#2#JAHAMB010000020.1	62282650	62295778	ALR_Alpha
	HG01109#2#JAHEOZ010000066.1	62250140	62261615	ALR_Alpha
	HG01109#2#JAHEOZ010000066.1	62261619	62261717	(CCTCTC)n
	HG01109#2#JAHEOZ010000066.1	62261723	62262927	SVA_C
	HG01109#2#JAHEOZ010000066.1	62262584	62263597	SVA_E
	HG01109#2#JAHEOZ010000066.1	62263218	62264192	SVA_E
	HG01109#2#JAHEOZ010000066.1	62264205	62272663	ALR_Alpha
	HG01109#2#JAHEOZ010000066.1	62272666	62278623	L1PA3
	HG01109#2#JAHEOZ010000066.1	62278623	62291751	ALR_Alpha
	HG01123#1#JAGYYZ010000016.1	109980021	109991496	ALR_Alpha
	HG01123#1#JAGYYZ010000016.1	109991500	109991598	(CCTCTC)n
	HG01123#1#JAGYYZ010000016.1	109991604	109992808	SVA_C
	HG01123#1#JAGYYZ010000016.1	109992465	109993476	SVA_E
	HG01123#1#JAGYYZ010000016.1	109993099	109994071	SVA_E
	HG01123#1#JAGYYZ010000016.1	109994084	110002542	ALR_Alpha
	HG01123#1#JAGYYZ010000016.1	110002545	110008502	L1PA3
	HG01123#1#JAGYYZ010000016.1	110008502	110021630	ALR_Alpha
	HG01123#2#JAGYYY010000034.1	109995442	110006917	ALR_Alpha
	HG01123#2#JAGYYY010000034.1	110006921	110007019	(CCTCTC)n
	HG01123#2#JAGYYY010000034.1	110007025	110008229	SVA_C
	HG01123#2#JAGYYY010000034.1	110007886	110008899	SVA_E
	HG01123#2#JAGYYY010000034.1	110008520	110009494	SVA_E
	HG01123#2#JAGYYY010000034.1	110009507	110017965	ALR_Alpha
	HG01123#2#JAGYYY010000034.1	110017968	110023925	L1PA3
	HG01123#2#JAGYYY010000034.1	110023925	110037053	ALR_Alpha
	HG01175#1#JAHAMA010000013.1	28354709	28366184	ALR_Alpha
	HG01175#1#JAHAMA010000013.1	28366188	28366286	(CCTCTC)n
	HG01175#1#JAHAMA010000013.1	28366292	28367496	SVA_C
	HG01175#1#JAHAMA010000013.1	28367153	28368166	SVA_E
	HG01175#1#JAHAMA010000013.1	28367787	28368761	SVA_E
	HG01175#1#JAHAMA010000013.1	28368775	28377233	ALR_Alpha
	HG01175#1#JAHAMA010000013.1	28377236	28383193	L1PA3
	HG01175#1#JAHAMA010000013.1	28383193	28396321	ALR_Alpha
	HG01258#1#JAGYYV010000050.1	8529556	8541031	ALR_Alpha
	HG01258#1#JAGYYV010000050.1	8541035	8541133	(CCTCTC)n
	HG01258#1#JAGYYV010000050.1	8541139	8542343	SVA_C
	HG01258#1#JAGYYV010000050.1	8542000	8543013	SVA_E
	HG01258#1#JAGYYV010000050.1	8542634	8543608	SVA_E
	HG01258#1#JAGYYV010000050.1	8543622	8552080	ALR_Alpha
	HG01258#1#JAGYYV010000050.1	8552083	8558040	L1PA3
	HG01258#1#JAGYYV010000050.1	8558040	8571168	ALR_Alpha
	HG01258#2#JAGYYU010000012.1	28355875	28367350	ALR_Alpha
	HG01258#2#JAGYYU010000012.1	28367354	28367452	(CCTCTC)n
	HG01258#2#JAGYYU010000012.1	28367458	28368662	SVA_C
	HG01258#2#JAGYYU010000012.1	28368319	28369331	SVA_E
	HG01258#2#JAGYYU010000012.1	28368953	28369926	SVA_E
	HG01258#2#JAGYYU010000012.1	28369938	28378396	ALR_Alpha
	HG01258#2#JAGYYU010000012.1	28378399	28384356	L1PA3
	HG01258#2#JAGYYU010000012.1	28384356	28397484	ALR_Alpha
	HG01358#1#JAGYZB010000036.1	99624281	99635756	ALR_Alpha
	HG01358#1#JAGYZB010000036.1	99635760	99635858	(CCTCTC)n
	HG01358#1#JAGYZB010000036.1	99635864	99637068	SVA_C
	HG01358#1#JAGYZB010000036.1	99636725	99637738	SVA_E
	HG01358#1#JAGYZB010000036.1	99637359	99638333	SVA_E
	HG01358#1#JAGYZB010000036.1	99638347	99646805	ALR_Alpha
	HG01358#1#JAGYZB010000036.1	99646808	99652765	L1PA3
	HG01358#1#JAGYZB010000036.1	99652765	99665893	ALR_Alpha
	HG01358#2#JAGYZA010000045.1	99641434	99652909	ALR_Alpha
	HG01358#2#JAGYZA010000045.1	99652913	99653011	(CCTCTC)n
	HG01358#2#JAGYZA010000045.1	99653017	99654221	SVA_C
	HG01358#2#JAGYZA010000045.1	99653878	99654891	SVA_E
	HG01358#2#JAGYZA010000045.1	99654512	99655486	SVA_E
	HG01358#2#JAGYZA010000045.1	99655500	99663958	ALR_Alpha
	HG01358#2#JAGYZA010000045.1	99663961	99669918	L1PA3
	HG01358#2#JAGYZA010000045.1	99669918	99683046	ALR_Alpha
	HG01361#1#JAGYYX010000053.1	1650304	1661779	ALR_Alpha
	HG01361#1#JAGYYX010000053.1	1661783	1661881	(CCTCTC)n
	HG01361#1#JAGYYX010000053.1	1661887	1663091	SVA_C
	HG01361#1#JAGYYX010000053.1	1662748	1663761	SVA_E
	HG01361#1#JAGYYX010000053.1	1663382	1664356	SVA_E
	HG01361#1#JAGYYX010000053.1	1664369	1672827	ALR_Alpha
	HG01361#1#JAGYYX010000053.1	1672830	1678787	L1PA3
	HG01361#1#JAGYYX010000053.1	1678787	1691915	ALR_Alpha
	HG01891#1#JAGYVO010000031.1	99657876	99669351	ALR_Alpha
	HG01891#1#JAGYVO010000031.1	99669355	99669453	(CCTCTC)n
	HG01891#1#JAGYVO010000031.1	99669459	99670861	SVA_C
	HG01891#1#JAGYVO010000031.1	99670455	99671382	SVA_E
	HG01891#1#JAGYVO010000031.1	99671003	99671977	SVA_E
	HG01891#1#JAGYVO010000031.1	99671991	99680449	ALR_Alpha
	HG01891#1#JAGYVO010000031.1	99680452	99686409	L1PA3
	HG01891#1#JAGYVO010000031.1	99686409	99699537	ALR_Alpha
	HG01891#2#JAGYVN010000041.1	99643205	99654680	ALR_Alpha
	HG01891#2#JAGYVN010000041.1	99654684	99654782	(CCTCTC)n
	HG01891#2#JAGYVN010000041.1	99654788	99655992	SVA_C
	HG01891#2#JAGYVN010000041.1	99655649	99656663	SVA_E
	HG01891#2#JAGYVN010000041.1	99656283	99657258	SVA_E
	HG01891#2#JAGYVN010000041.1	99657272	99665730	ALR_Alpha
	HG01891#2#JAGYVN010000041.1	99665733	99671690	L1PA3
	HG01891#2#JAGYVN010000041.1	99671690	99684818	ALR_Alpha
	HG01928#1#JAGYVQ010000060.1	28357121	28368596	ALR_Alpha
	HG01928#1#JAGYVQ010000060.1	28368600	28368722	(CCTCTC)n
	HG01928#1#JAGYVQ010000060.1	28368728	28369932	SVA_C
	HG01928#1#JAGYVQ010000060.1	28369589	28370602	SVA_E
	HG01928#1#JAGYVQ010000060.1	28370223	28371197	SVA_E
	HG01928#1#JAGYVQ010000060.1	28371211	28379669	ALR_Alpha
	HG01928#1#JAGYVQ010000060.1	28379672	28385629	L1PA3
	HG01928#1#JAGYVQ010000060.1	28385629	28398757	ALR_Alpha
	HG01928#2#JAGYVP010000064.1	28332751	28344226	ALR_Alpha
	HG01928#2#JAGYVP010000064.1	28344230	28344352	(CCTCTC)n
	HG01928#2#JAGYVP010000064.1	28344358	28345562	SVA_C
	HG01928#2#JAGYVP010000064.1	28345219	28346232	SVA_E
	HG01928#2#JAGYVP010000064.1	28345853	28346827	SVA_E
	HG01928#2#JAGYVP010000064.1	28346841	28355299	ALR_Alpha
	HG01928#2#JAGYVP010000064.1	28355302	28361259	L1PA3
	HG01928#2#JAGYVP010000064.1	28361259	28374387	ALR_Alpha
	HG01952#1#JAHAME010000011.1	110046217	110057692	ALR_Alpha
	HG01952#1#JAHAME010000011.1	110057696	110057794	(CCTCTC)n
	HG01952#1#JAHAME010000011.1	110057800	110059004	SVA_C
	HG01952#1#JAHAME010000011.1	110058661	110059674	SVA_E
	HG01952#1#JAHAME010000011.1	110059295	110060269	SVA_E
	HG01952#1#JAHAME010000011.1	110060282	110068740	ALR_Alpha
	HG01952#1#JAHAME010000011.1	110068743	110074700	L1PA3
	HG01952#1#JAHAME010000011.1	110074700	110087828	ALR_Alpha
	HG01952#2#JAHAMD010000026.1	109709581	109721056	ALR_Alpha
	HG01952#2#JAHAMD010000026.1	109721060	109721134	(CCTCTC)n
	HG01952#2#JAHAMD010000026.1	109721140	109722344	SVA_C
	HG01952#2#JAHAMD010000026.1	109722001	109723014	SVA_E
	HG01952#2#JAHAMD010000026.1	109722635	109723609	SVA_E
	HG01952#2#JAHAMD010000026.1	109723622	109732080	ALR_Alpha
	HG01952#2#JAHAMD010000026.1	109732083	109738040	L1PA3
	HG01952#2#JAHAMD010000026.1	109738040	109751168	ALR_Alpha
	HG01978#1#JAGYVS010000021.1	106623369	106634844	ALR_Alpha
	HG01978#1#JAGYVS010000021.1	106634848	106634946	(CCTCTC)n
	HG01978#1#JAGYVS010000021.1	106634952	106636156	SVA_C
	HG01978#1#JAGYVS010000021.1	106635813	106636826	SVA_E
	HG01978#1#JAGYVS010000021.1	106636447	106637421	SVA_E
	HG01978#1#JAGYVS010000021.1	106637434	106645892	ALR_Alpha
	HG01978#1#JAGYVS010000021.1	106645895	106651852	L1PA3
	HG01978#1#JAGYVS010000021.1	106651852	106664980	ALR_Alpha
	HG01978#2#JAGYVR010000030.1	110006109	110017584	ALR_Alpha
	HG01978#2#JAGYVR010000030.1	110017588	110017686	(CCTCTC)n
	HG01978#2#JAGYVR010000030.1	110017692	110019047	SVA_C
	HG01978#2#JAGYVR010000030.1	110018640	110019568	SVA_E
	HG01978#2#JAGYVR010000030.1	110019189	110020163	SVA_E
	HG01978#2#JAGYVR010000030.1	110020176	110028634	ALR_Alpha
	HG01978#2#JAGYVR010000030.1	110028637	110034594	L1PA3
	HG01978#2#JAGYVR010000030.1	110034594	110047722	ALR_Alpha
	HG02055#1#JAHEPK010000028.1	28340386	28351861	ALR_Alpha
	HG02055#1#JAHEPK010000028.1	28351865	28351963	(CCTCTC)n
	HG02055#1#JAHEPK010000028.1	28351969	28353173	SVA_C
	HG02055#1#JAHEPK010000028.1	28352830	28353794	SVA_F
	HG02055#1#JAHEPK010000028.1	28353415	28354389	SVA_E
	HG02055#1#JAHEPK010000028.1	28354401	28362859	ALR_Alpha
	HG02055#1#JAHEPK010000028.1	28362862	28368819	L1PA3
	HG02055#1#JAHEPK010000028.1	28368819	28381947	ALR_Alpha
	HG02080#1#JAHEOW010000066.1	34564318	34575793	ALR_Alpha
	HG02080#1#JAHEOW010000066.1	34575797	34575895	(CCTCTC)n
	HG02080#1#JAHEOW010000066.1	34575901	34577105	SVA_C
	HG02080#1#JAHEOW010000066.1	34576762	34577775	SVA_E
	HG02080#1#JAHEOW010000066.1	34577396	34578370	SVA_E
	HG02080#1#JAHEOW010000066.1	34578383	34586841	ALR_Alpha
	HG02080#1#JAHEOW010000066.1	34586844	34592801	L1PA3
	HG02080#1#JAHEOW010000066.1	34592801	34605929	ALR_Alpha
	HG02080#2#JAHEOV010000191.1	17641757	17653232	ALR_Alpha
	HG02080#2#JAHEOV010000191.1	17653236	17653334	(CCTCTC)n
	HG02080#2#JAHEOV010000191.1	17653340	17654544	SVA_C
	HG02080#2#JAHEOV010000191.1	17654201	17655214	SVA_E
	HG02080#2#JAHEOV010000191.1	17654835	17655809	SVA_E
	HG02080#2#JAHEOV010000191.1	17655821	17664279	ALR_Alpha
	HG02080#2#JAHEOV010000191.1	17664282	17670239	L1PA3
	HG02080#2#JAHEOV010000191.1	17670239	17683367	ALR_Alpha
	HG02109#2#JAHEPF010000037.1	28712486	28723961	ALR_Alpha
	HG02109#2#JAHEPF010000037.1	28723965	28724063	(CCTCTC)n
	HG02109#2#JAHEPF010000037.1	28724069	28725225	SVA_C
	HG02109#2#JAHEPF010000037.1	28724841	28725893	SVA_E
	HG02109#2#JAHEPF010000037.1	28725467	28726539	SVA_E
	HG02109#2#JAHEPF010000037.1	28726553	28735011	ALR_Alpha
	HG02109#2#JAHEPF010000037.1	28735014	28740971	L1PA3
	HG02109#2#JAHEPF010000037.1	28740971	28754099	ALR_Alpha
	HG02145#2#JAHKSF010000161.1	4101323	4112799	ALR_Alpha
	HG02145#2#JAHKSF010000161.1	4112803	4112901	(CCTCTC)n
	HG02145#2#JAHKSF010000161.1	4112907	4114111	SVA_C
	HG02145#2#JAHKSF010000161.1	4113768	4114781	SVA_E
	HG02145#2#JAHKSF010000161.1	4114402	4115376	SVA_E
	HG02145#2#JAHKSF010000161.1	4115390	4123848	ALR_Alpha
	HG02145#2#JAHKSF010000161.1	4123851	4129808	L1PA3
	HG02145#2#JAHKSF010000161.1	4129808	4142936	ALR_Alpha
	HG02148#1#JAHAMG010000054.1	1617472	1628947	ALR_Alpha
	HG02148#1#JAHAMG010000054.1	1628951	1629049	(CCTCTC)n
	HG02148#1#JAHAMG010000054.1	1629055	1630259	SVA_C
	HG02148#1#JAHAMG010000054.1	1629916	1630928	SVA_E
	HG02148#1#JAHAMG010000054.1	1630550	1631523	SVA_E
	HG02148#1#JAHAMG010000054.1	1631537	1639995	ALR_Alpha
	HG02148#1#JAHAMG010000054.1	1639998	1645955	L1PA3
	HG02148#1#JAHAMG010000054.1	1645955	1659083	ALR_Alpha
	HG02148#2#JAHAMF010000008.1	1621046	1632521	ALR_Alpha
	HG02148#2#JAHAMF010000008.1	1632525	1632623	(CCTCTC)n
	HG02148#2#JAHAMF010000008.1	1632629	1633984	SVA_C
	HG02148#2#JAHAMF010000008.1	1633577	1634505	SVA_E
	HG02148#2#JAHAMF010000008.1	1634126	1635100	SVA_E
	HG02148#2#JAHAMF010000008.1	1635113	1643571	ALR_Alpha
	HG02148#2#JAHAMF010000008.1	1643574	1649531	L1PA3
	HG02148#2#JAHAMF010000008.1	1649531	1662659	ALR_Alpha
	HG02257#2#JAGYVH010000002.1	109989099	110000574	ALR_Alpha
	HG02257#2#JAGYVH010000002.1	110000578	110000676	(CCTCTC)n
	HG02257#2#JAGYVH010000002.1	110000682	110001886	SVA_C
	HG02257#2#JAGYVH010000002.1	110001543	110002557	SVA_E
	HG02257#2#JAGYVH010000002.1	110002177	110003152	SVA_E
	HG02257#2#JAGYVH010000002.1	110003165	110011623	ALR_Alpha
	HG02257#2#JAGYVH010000002.1	110011626	110017583	L1PA3
	HG02257#2#JAGYVH010000002.1	110017583	110030711	ALR_Alpha
	HG02486#1#JAGYVM010000003.1	99645784	99657259	ALR_Alpha
	HG02486#1#JAGYVM010000003.1	99657263	99657361	(CCTCTC)n
	HG02486#1#JAGYVM010000003.1	99657367	99658571	SVA_C
	HG02486#1#JAGYVM010000003.1	99658228	99659241	SVA_E
	HG02486#1#JAGYVM010000003.1	99658862	99659836	SVA_E
	HG02486#1#JAGYVM010000003.1	99659849	99668307	ALR_Alpha
	HG02486#1#JAGYVM010000003.1	99668310	99674267	L1PA3
	HG02486#1#JAGYVM010000003.1	99674267	99687395	ALR_Alpha
	HG02486#2#JAGYVL010000013.1	99643230	99654705	ALR_Alpha
	HG02486#2#JAGYVL010000013.1	99654709	99654807	(CCTCTC)n
	HG02486#2#JAGYVL010000013.1	99654813	99656017	SVA_C
	HG02486#2#JAGYVL010000013.1	99655674	99656687	SVA_E
	HG02486#2#JAGYVL010000013.1	99656308	99657282	SVA_E
	HG02486#2#JAGYVL010000013.1	99657296	99665754	ALR_Alpha
	HG02486#2#JAGYVL010000013.1	99665757	99671714	L1PA3
	HG02486#2#JAGYVL010000013.1	99671714	99684842	ALR_Alpha
	HG02559#1#JAGYVK010000040.1	99697062	99708538	ALR_Alpha
	HG02559#1#JAGYVK010000040.1	99708542	99708640	(CCTCTC)n
	HG02559#1#JAGYVK010000040.1	99708646	99709850	SVA_C
	HG02559#1#JAGYVK010000040.1	99709507	99710520	SVA_E
	HG02559#1#JAGYVK010000040.1	99710141	99711115	SVA_E
	HG02559#1#JAGYVK010000040.1	99711128	99719586	ALR_Alpha
	HG02559#1#JAGYVK010000040.1	99719589	99725546	L1PA3
	HG02559#1#JAGYVK010000040.1	99725546	99738674	ALR_Alpha
	HG02622#1#JAHAOO010000064.1	59426408	59437883	ALR_Alpha
	HG02622#1#JAHAOO010000064.1	59437887	59437985	(CCTCTC)n
	HG02622#1#JAHAOO010000064.1	59437991	59439195	SVA_C
	HG02622#1#JAHAOO010000064.1	59438852	59439865	SVA_E
	HG02622#1#JAHAOO010000064.1	59439486	59440460	SVA_E
	HG02622#1#JAHAOO010000064.1	59440473	59448931	ALR_Alpha
	HG02622#1#JAHAOO010000064.1	59448934	59454891	L1PA3
	HG02622#1#JAHAOO010000064.1	59454891	59468019	ALR_Alpha
	HG02818#2#JAHEOR010000116.1	4097866	4109341	ALR_Alpha
	HG02818#2#JAHEOR010000116.1	4109345	4109443	(CCTCTC)n
	HG02818#2#JAHEOR010000116.1	4109449	4110653	SVA_C
	HG02818#2#JAHEOR010000116.1	4110310	4111273	SVA_F
	HG02818#2#JAHEOR010000116.1	4110895	4111868	SVA_E
	HG02818#2#JAHEOR010000116.1	4111879	4120337	ALR_Alpha
	HG02818#2#JAHEOR010000116.1	4120340	4126297	L1PA3
	HG02818#2#JAHEOR010000116.1	4126297	4139425	ALR_Alpha
	HG02886#1#JAHAOU010000013.1	28343027	28354502	ALR_Alpha
	HG02886#1#JAHAOU010000013.1	28354506	28354604	(CCTCTC)n
	HG02886#1#JAHAOU010000013.1	28354610	28355814	SVA_C
	HG02886#1#JAHAOU010000013.1	28355471	28356484	SVA_E
	HG02886#1#JAHAOU010000013.1	28356105	28357079	SVA_E
	HG02886#1#JAHAOU010000013.1	28357092	28365550	ALR_Alpha
	HG02886#1#JAHAOU010000013.1	28365553	28371510	L1PA3
	HG02886#1#JAHAOU010000013.1	28371510	28384638	ALR_Alpha
	HG03098#2#JAHEPL010000081.1	1653029	1664505	ALR_Alpha
	HG03098#2#JAHEPL010000081.1	1664509	1664607	(CCTCTC)n
	HG03098#2#JAHEPL010000081.1	1664613	1665817	SVA_C
	HG03098#2#JAHEPL010000081.1	1665474	1666487	SVA_E
	HG03098#2#JAHEPL010000081.1	1666108	1667082	SVA_E
	HG03098#2#JAHEPL010000081.1	1667097	1675555	ALR_Alpha
	HG03098#2#JAHEPL010000081.1	1675558	1681515	L1PA3
	HG03098#2#JAHEPL010000081.1	1681515	1694643	ALR_Alpha
	HG03453#2#JAGYVV010000102.1	4103445	4114920	ALR_Alpha
	HG03453#2#JAGYVV010000102.1	4114924	4115022	(CCTCTC)n
	HG03453#2#JAGYVV010000102.1	4115028	4116232	SVA_C
	HG03453#2#JAGYVV010000102.1	4115889	4116902	SVA_E
	HG03453#2#JAGYVV010000102.1	4116523	4117497	SVA_E
	HG03453#2#JAGYVV010000102.1	4117509	4125967	ALR_Alpha
	HG03453#2#JAGYVV010000102.1	4125970	4131927	L1PA3
	HG03453#2#JAGYVV010000102.1	4131927	4145055	ALR_Alpha
	HG03492#1#JAHEPI010000088.1	8851775	8863250	ALR_Alpha
	HG03492#1#JAHEPI010000088.1	8863254	8863352	(CCTCTC)n
	HG03492#1#JAHEPI010000088.1	8863358	8864714	SVA_C
	HG03492#1#JAHEPI010000088.1	8864307	8865236	SVA_E
	HG03492#1#JAHEPI010000088.1	8864857	8865831	SVA_E
	HG03492#1#JAHEPI010000088.1	8865845	8874303	ALR_Alpha
	HG03492#1#JAHEPI010000088.1	8874306	8880263	L1PA3
	HG03492#1#JAHEPI010000088.1	8880263	8893391	ALR_Alpha
	HG03492#2#JAHEPH010000058.1	30653576	30665051	ALR_Alpha
	HG03492#2#JAHEPH010000058.1	30665055	30665153	(CCTCTC)n
	HG03492#2#JAHEPH010000058.1	30665159	30666363	SVA_C
	HG03492#2#JAHEPH010000058.1	30666020	30667032	SVA_E
	HG03492#2#JAHEPH010000058.1	30666654	30667627	SVA_E
	HG03492#2#JAHEPH010000058.1	30667641	30676099	ALR_Alpha
	HG03492#2#JAHEPH010000058.1	30676102	30682059	L1PA3
	HG03492#2#JAHEPH010000058.1	30682059	30695187	ALR_Alpha
	HG03516#1#JAGYYT010000009.1	109742333	109753808	ALR_Alpha
	HG03516#1#JAGYYT010000009.1	109753812	109753910	(CCTCTC)n
	HG03516#1#JAGYYT010000009.1	109753916	109755120	SVA_C
	HG03516#1#JAGYYT010000009.1	109754777	109755790	SVA_E
	HG03516#1#JAGYYT010000009.1	109755411	109756385	SVA_E
	HG03516#1#JAGYYT010000009.1	109756398	109764856	ALR_Alpha
	HG03516#1#JAGYYT010000009.1	109764859	109770816	L1PA3
	HG03516#1#JAGYYT010000009.1	109770816	109783944	ALR_Alpha
	HG03516#2#JAGYYS010000017.1	1637555	1649030	ALR_Alpha
	HG03516#2#JAGYYS010000017.1	1649034	1649132	(CCTCTC)n
	HG03516#2#JAGYYS010000017.1	1649138	1650342	SVA_C
	HG03516#2#JAGYYS010000017.1	1649999	1651012	SVA_E
	HG03516#2#JAGYYS010000017.1	1650633	1651607	SVA_E
	HG03516#2#JAGYYS010000017.1	1651620	1660078	ALR_Alpha
	HG03516#2#JAGYYS010000017.1	1660081	1666038	L1PA3
	HG03516#2#JAGYYS010000017.1	1666038	1679166	ALR_Alpha
	HG03540#2#JAGYVX010000047.1	62210586	62222061	ALR_Alpha
	HG03540#2#JAGYVX010000047.1	62222065	62222163	(CCTCTC)n
	HG03540#2#JAGYVX010000047.1	62222169	62223373	SVA_C
	HG03540#2#JAGYVX010000047.1	62223030	62223993	SVA_F
	HG03540#2#JAGYVX010000047.1	62223615	62224588	SVA_E
	HG03540#2#JAGYVX010000047.1	62224598	62233056	ALR_Alpha
	HG03540#2#JAGYVX010000047.1	62233059	62239016	L1PA3
	HG03540#2#JAGYVX010000047.1	62239016	62252144	ALR_Alpha
	NA18906#1#JAHEOO010000008.1	28364614	28376089	ALR_Alpha
	NA18906#1#JAHEOO010000008.1	28376093	28376191	(CCTCTC)n
	NA18906#1#JAHEOO010000008.1	28376197	28377353	SVA_C
	NA18906#1#JAHEOO010000008.1	28376969	28378021	SVA_E
	NA18906#1#JAHEOO010000008.1	28377595	28378667	SVA_E
	NA18906#1#JAHEOO010000008.1	28378679	28387137	ALR_Alpha
	NA18906#1#JAHEOO010000008.1	28387140	28393097	L1PA3
	NA18906#1#JAHEOO010000008.1	28393097	28406225	ALR_Alpha
	NA18906#2#JAHEON010000073.1	86992798	87004273	ALR_Alpha
	NA18906#2#JAHEON010000073.1	87004277	87004375	(CCTCTC)n
	NA18906#2#JAHEON010000073.1	87004381	87005585	SVA_C
	NA18906#2#JAHEON010000073.1	87005242	87006253	SVA_E
	NA18906#2#JAHEON010000073.1	87005876	87006848	SVA_E
	NA18906#2#JAHEON010000073.1	87006861	87015319	ALR_Alpha
	NA18906#2#JAHEON010000073.1	87015322	87021279	L1PA3
	NA18906#2#JAHEON010000073.1	87021279	87034407	ALR_Alpha
	NA19240#1#JAHEOM010000142.1	1649911	1661387	ALR_Alpha
	NA19240#1#JAHEOM010000142.1	1661391	1661483	(CCTCTC)n
	NA19240#1#JAHEOM010000142.1	1661489	1662693	SVA_C
	NA19240#1#JAHEOM010000142.1	1662350	1663956	SVA_E
	NA19240#1#JAHEOM010000142.1	1663972	1673114	ALR_Alpha
	NA19240#1#JAHEOM010000142.1	1673117	1679074	L1PA3
	NA19240#1#JAHEOM010000142.1	1679074	1692201	ALR_Alpha
	NA20129#2#JAHEPD010000091.1	4090014	4101489	ALR_Alpha
	NA20129#2#JAHEPD010000091.1	4101493	4101591	(CCTCTC)n
	NA20129#2#JAHEPD010000091.1	4101597	4102801	SVA_C
	NA20129#2#JAHEPD010000091.1	4102458	4103471	SVA_E
	NA20129#2#JAHEPD010000091.1	4103092	4104066	SVA_E
	NA20129#2#JAHEPD010000091.1	4104079	4112537	ALR_Alpha
	NA20129#2#JAHEPD010000091.1	4112540	4118497	L1PA3
	NA20129#2#JAHEPD010000091.1	4118497	4131625	ALR_Alpha
	NA21309#1#JAHEPC010000162.1	4097909	4109384	ALR_Alpha
	NA21309#1#JAHEPC010000162.1	4109388	4109486	(CCTCTC)n
	NA21309#1#JAHEPC010000162.1	4109492	4110696	SVA_C
	NA21309#1#JAHEPC010000162.1	4110353	4111365	SVA_E
	NA21309#1#JAHEPC010000162.1	4110987	4111960	SVA_E
	NA21309#1#JAHEPC010000162.1	4111973	4120431	ALR_Alpha
	NA21309#1#JAHEPC010000162.1	4120434	4126391	L1PA3
	NA21309#1#JAHEPC010000162.1	4126391	4139519	ALR_Alpha
	NA21309#2#JAHEPB010000135.1	4100316	4111791	ALR_Alpha
	NA21309#2#JAHEPB010000135.1	4111795	4111893	(CCTCTC)n
	NA21309#2#JAHEPB010000135.1	4111899	4113103	SVA_C
	NA21309#2#JAHEPB010000135.1	4112760	4113772	SVA_E
	NA21309#2#JAHEPB010000135.1	4113394	4114367	SVA_E
	NA21309#2#JAHEPB010000135.1	4114380	4122838	ALR_Alpha
	NA21309#2#JAHEPB010000135.1	4122841	4128798	L1PA3
	NA21309#2#JAHEPB010000135.1	4128798	4141926	ALR_Alpha
2	HG01175#2#JAHALZ010000025.1	110010000	110022158	ALR_Alpha
	HG01175#2#JAHALZ010000025.1	110022162	110022266	(CCTCTC)n
	HG01175#2#JAHALZ010000025.1	110022272	110023428	SVA_C
	HG01175#2#JAHALZ010000025.1	110023041	110023926	SVA_E
	HG01175#2#JAHALZ010000025.1	110023631	110024740	SVA_E
	HG01175#2#JAHALZ010000025.1	110024751	110035257	ALR_Alpha
	HG01175#2#JAHALZ010000025.1	110035260	110041217	L1PA3
	HG01175#2#JAHALZ010000025.1	110041217	110054342	ALR_Alpha
	HG01243#2#JAHEOX010000003.1	8514695	8526855	ALR_Alpha
	HG01243#2#JAHEOX010000003.1	8526859	8526951	(CCTCTC)n
	HG01243#2#JAHEOX010000003.1	8526957	8528309	SVA_C
	HG01243#2#JAHEOX010000003.1	8527904	8529473	SVA_E
	HG01243#2#JAHEOX010000003.1	8529473	8539979	ALR_Alpha
	HG01243#2#JAHEOX010000003.1	8539982	8545939	L1PA3
	HG01243#2#JAHEOX010000003.1	8545939	8559066	ALR_Alpha
	HG02055#2#JAHEPJ010000002.1	28368579	28380739	ALR_Alpha
	HG02055#2#JAHEPJ010000002.1	28380743	28380835	(CCTCTC)n
	HG02055#2#JAHEPJ010000002.1	28380841	28382194	SVA_C
	HG02055#2#JAHEPJ010000002.1	28381788	28382761	SVA_E
	HG02055#2#JAHEPJ010000002.1	28382384	28383356	SVA_E
	HG02055#2#JAHEPJ010000002.1	28383356	28393862	ALR_Alpha
	HG02055#2#JAHEPJ010000002.1	28393865	28399822	L1PA3
	HG02055#2#JAHEPJ010000002.1	28399822	28412949	ALR_Alpha
	HG02109#1#JAHEPG010000066.1	28762351	28774511	ALR_Alpha
	HG02109#1#JAHEPG010000066.1	28774515	28774613	(CCTCTC)n
	HG02109#1#JAHEPG010000066.1	28774619	28775971	SVA_C
	HG02109#1#JAHEPG010000066.1	28775565	28776439	SVA_F
	HG02109#1#JAHEPG010000066.1	28776015	28777085	SVA_E
	HG02109#1#JAHEPG010000066.1	28777085	28787591	ALR_Alpha
	HG02109#1#JAHEPG010000066.1	28787594	28793551	L1PA3
	HG02109#1#JAHEPG010000066.1	28793551	28806676	ALR_Alpha
	HG02145#1#JAHKSG010000019.1	34581236	34593396	ALR_Alpha
	HG02145#1#JAHKSG010000019.1	34593400	34593492	(CCTCTC)n
	HG02145#1#JAHKSG010000019.1	34593498	34594850	SVA_C
	HG02145#1#JAHKSG010000019.1	34594445	34596013	SVA_E
	HG02145#1#JAHKSG010000019.1	34596013	34606519	ALR_Alpha
	HG02145#1#JAHKSG010000019.1	34606522	34612479	L1PA3
	HG02145#1#JAHKSG010000019.1	34612479	34625606	ALR_Alpha
	HG02257#1#JAGYVI010000046.1	28363888	28376049	ALR_Alpha
	HG02257#1#JAGYVI010000046.1	28376057	28376163	(TCCCTC)n
	HG02257#1#JAGYVI010000046.1	28376169	28377521	SVA_C
	HG02257#1#JAGYVI010000046.1	28377116	28378685	SVA_E
	HG02257#1#JAGYVI010000046.1	28378685	28389191	ALR_Alpha
	HG02257#1#JAGYVI010000046.1	28389194	28395152	L1PA3
	HG02257#1#JAGYVI010000046.1	28395152	28408279	ALR_Alpha
	HG02622#2#JAHAON010000005.1	1647071	1659232	ALR_Alpha
	HG02622#2#JAHAON010000005.1	1659236	1659346	(CCTCTC)n
	HG02622#2#JAHAON010000005.1	1659352	1660704	SVA_C
	HG02622#2#JAHAON010000005.1	1660299	1661868	SVA_E
	HG02622#2#JAHAON010000005.1	1661868	1672374	ALR_Alpha
	HG02622#2#JAHAON010000005.1	1672377	1678335	L1PA3
	HG02622#2#JAHAON010000005.1	1678335	1691462	ALR_Alpha
	HG02630#1#JAHAOQ010000024.1	37245636	37257797	ALR_Alpha
	HG02630#1#JAHAOQ010000024.1	37257801	37257911	(CCTCTC)n
	HG02630#1#JAHAOQ010000024.1	37257917	37259269	SVA_C
	HG02630#1#JAHAOQ010000024.1	37258864	37260433	SVA_E
	HG02630#1#JAHAOQ010000024.1	37260433	37270939	ALR_Alpha
	HG02630#1#JAHAOQ010000024.1	37270942	37276900	L1PA3
	HG02630#1#JAHAOQ010000024.1	37276900	37290027	ALR_Alpha
	HG02630#2#JAHAOP010000012.1	62238493	62250654	ALR_Alpha
	HG02630#2#JAHAOP010000012.1	62250658	62250768	(CCTCTC)n
	HG02630#2#JAHAOP010000012.1	62250774	62252126	SVA_C
	HG02630#2#JAHAOP010000012.1	62251721	62253290	SVA_E
	HG02630#2#JAHAOP010000012.1	62253290	62263796	ALR_Alpha
	HG02630#2#JAHAOP010000012.1	62263799	62269757	L1PA3
	HG02630#2#JAHAOP010000012.1	62269757	62282884	ALR_Alpha
	HG02717#1#JAHAOS010000020.1	62251214	62263375	ALR_Alpha
	HG02717#1#JAHAOS010000020.1	62263379	62263483	(CCTCTC)n
	HG02717#1#JAHAOS010000020.1	62263489	62264966	SVA_C
	HG02717#1#JAHAOS010000020.1	62264612	62266003	SVA_E
	HG02717#1#JAHAOS010000020.1	62266003	62276508	ALR_Alpha
	HG02717#1#JAHAOS010000020.1	62276511	62282468	L1PA3
	HG02717#1#JAHAOS010000020.1	62282468	62295595	ALR_Alpha
	HG02717#2#JAHAOR010000018.1	8549243	8560718	ALR_Alpha
	HG02717#2#JAHAOR010000018.1	8560722	8560820	(CCTCTC)n
	HG02717#2#JAHAOR010000018.1	8560826	8562030	SVA_C
	HG02717#2#JAHAOR010000018.1	8561687	8562699	SVA_E
	HG02717#2#JAHAOR010000018.1	8562321	8563294	SVA_E
	HG02717#2#JAHAOR010000018.1	8563307	8571765	ALR_Alpha
	HG02717#2#JAHAOR010000018.1	8571768	8577725	L1PA3
	HG02717#2#JAHAOR010000018.1	8577725	8590853	ALR_Alpha
	HG02886#2#JAHAOT010000039.1	28358922	28371083	ALR_Alpha
	HG02886#2#JAHAOT010000039.1	28371087	28371197	(CCTCTC)n
	HG02886#2#JAHAOT010000039.1	28371203	28372555	SVA_C
	HG02886#2#JAHAOT010000039.1	28372150	28373719	SVA_E
	HG02886#2#JAHAOT010000039.1	28373719	28384225	ALR_Alpha
	HG02886#2#JAHAOT010000039.1	28384228	28390186	L1PA3
	HG02886#2#JAHAOT010000039.1	28390186	28403313	ALR_Alpha
	HG03453#1#JAGYVW010000002.1	62202284	62214444	ALR_Alpha
	HG03453#1#JAGYVW010000002.1	62214448	62214546	(CCTCTC)n
	HG03453#1#JAGYVW010000002.1	62214552	62215904	SVA_C
	HG03453#1#JAGYVW010000002.1	62215498	62216373	SVA_F
	HG03453#1#JAGYVW010000002.1	62215948	62217019	SVA_E
	HG03453#1#JAGYVW010000002.1	62217019	62227525	ALR_Alpha
	HG03453#1#JAGYVW010000002.1	62227528	62233485	L1PA3
	HG03453#1#JAGYVW010000002.1	62233485	62246610	ALR_Alpha
	HG03486#1#JAHEOQ010000069.1	34586359	34598520	ALR_Alpha
	HG03486#1#JAHEOQ010000069.1	34598524	34598634	(CCTCTC)n
	HG03486#1#JAHEOQ010000069.1	34598640	34599991	SVA_C
	HG03486#1#JAHEOQ010000069.1	34599587	34601154	SVA_E
	HG03486#1#JAHEOQ010000069.1	34601154	34611647	ALR_Alpha
	HG03486#1#JAHEOQ010000069.1	34611650	34617608	L1PA3
	HG03486#1#JAHEOQ010000069.1	34617608	34630735	ALR_Alpha
	HG03486#2#JAHEOP010000136.1	4102669	4114830	ALR_Alpha
	HG03486#2#JAHEOP010000136.1	4114834	4114944	(CCTCTC)n
	HG03486#2#JAHEOP010000136.1	4114950	4116302	SVA_C
	HG03486#2#JAHEOP010000136.1	4115897	4117466	SVA_E
	HG03486#2#JAHEOP010000136.1	4117466	4127972	ALR_Alpha
	HG03486#2#JAHEOP010000136.1	4127975	4133933	L1PA3
	HG03486#2#JAHEOP010000136.1	4133933	4147060	ALR_Alpha
	HG03540#1#JAGYVY010000046.1	28702656	28714816	ALR_Alpha
	HG03540#1#JAGYVY010000046.1	28714820	28714918	(CCTCTC)n
	HG03540#1#JAGYVY010000046.1	28714924	28716276	SVA_C
	HG03540#1#JAGYVY010000046.1	28715871	28716842	SVA_E
	HG03540#1#JAGYVY010000046.1	28716466	28717437	SVA_E
	HG03540#1#JAGYVY010000046.1	28717437	28727943	ALR_Alpha
	HG03540#1#JAGYVY010000046.1	28727946	28733903	L1PA3
	HG03540#1#JAGYVY010000046.1	28733903	28747030	ALR_Alpha
	HG03579#1#JAGYVU010000018.1	34591898	34604064	ALR_Alpha
	HG03579#1#JAGYVU010000018.1	34604068	34604154	(CCTCTC)n
	HG03579#1#JAGYVU010000018.1	34604160	34605513	SVA_C
	HG03579#1#JAGYVU010000018.1	34605108	34606033	SVA_E
	HG03579#1#JAGYVU010000018.1	34605606	34606678	SVA_E
	HG03579#1#JAGYVU010000018.1	34606678	34617183	ALR_Alpha
	HG03579#1#JAGYVU010000018.1	34617186	34623143	L1PA3
	HG03579#1#JAGYVU010000018.1	34623143	34636270	ALR_Alpha
	HG03579#2#JAGYVT010000075.1	34771553	34783713	ALR_Alpha
	HG03579#2#JAGYVT010000075.1	34783717	34783815	(CCTCTC)n
	HG03579#2#JAGYVT010000075.1	34783821	34785174	SVA_C
	HG03579#2#JAGYVT010000075.1	34784767	34785643	SVA_F
	HG03579#2#JAGYVT010000075.1	34785218	34786289	SVA_E
	HG03579#2#JAGYVT010000075.1	34786289	34796795	ALR_Alpha
	HG03579#2#JAGYVT010000075.1	34796798	34802755	L1PA3
	HG03579#2#JAGYVT010000075.1	34802755	34815880	ALR_Alpha
	NA19240#2#JAHEOL010000148.1	4098119	4110279	ALR_Alpha
	NA19240#2#JAHEOL010000148.1	4110283	4110381	(CCTCTC)n
	NA19240#2#JAHEOL010000148.1	4110387	4111739	SVA_C
	NA19240#2#JAHEOL010000148.1	4111334	4112305	SVA_E
	NA19240#2#JAHEOL010000148.1	4111929	4112900	SVA_E
	NA19240#2#JAHEOL010000148.1	4112901	4123407	ALR_Alpha
	NA19240#2#JAHEOL010000148.1	4123410	4129367	L1PA3
	NA19240#2#JAHEOL010000148.1	4129367	4142494	ALR_Alpha
	NA20129#1#JAHEPE010000078.1	17770656	17782816	ALR_Alpha
	NA20129#1#JAHEPE010000078.1	17782820	17782918	(CCTCTC)n
	NA20129#1#JAHEPE010000078.1	17782924	17784276	SVA_C
	NA20129#1#JAHEPE010000078.1	17783870	17784744	SVA_F
	NA20129#1#JAHEPE010000078.1	17784320	17785390	SVA_E
	NA20129#1#JAHEPE010000078.1	17785390	17795896	ALR_Alpha
	NA20129#1#JAHEPE010000078.1	17795899	17801856	L1PA3
	NA20129#1#JAHEPE010000078.1	17801856	17814981	ALR_Alpha
3	HG01109#1#JAHEPA010000018.1	55990100	56005338	ALR_Alpha
	HG01109#1#JAHEPA010000018.1	56005342	56005452	(CCTCTC)n
	HG01109#1#JAHEPA010000018.1	56005458	56006810	SVA_C
	HG01109#1#JAHEPA010000018.1	56006405	56007972	SVA_E
	HG01109#1#JAHEPA010000018.1	56007972	56018478	ALR_Alpha
	HG01109#1#JAHEPA010000018.1	56018481	56024438	L1PA3
	HG01109#1#JAHEPA010000018.1	56024438	56037565	ALR_Alpha
	HG02559#2#JAGYVJ010000039.1	1636863	1652101	ALR_Alpha
	HG02559#2#JAGYVJ010000039.1	1652105	1652215	(CCTCTC)n
	HG02559#2#JAGYVJ010000039.1	1652221	1653573	SVA_C
	HG02559#2#JAGYVJ010000039.1	1653168	1654735	SVA_E
	HG02559#2#JAGYVJ010000039.1	1654735	1665241	ALR_Alpha
	HG02559#2#JAGYVJ010000039.1	1665244	1671201	L1PA3
	HG02559#2#JAGYVJ010000039.1	1671201	1684328	ALR_Alpha
	HG02572#1#JAHAOW010000006.1	86668878	86684116	ALR_Alpha
	HG02572#1#JAHAOW010000006.1	86684120	86684230	(CCTCTC)n
	HG02572#1#JAHAOW010000006.1	86684236	86685588	SVA_C
	HG02572#1#JAHAOW010000006.1	86685183	86686749	SVA_E
	HG02572#1#JAHAOW010000006.1	86686749	86697255	ALR_Alpha
	HG02572#1#JAHAOW010000006.1	86697258	86703215	L1PA3
	HG02572#1#JAHAOW010000006.1	86703215	86716342	ALR_Alpha
	HG02723#1#JAHEOU010000001.1	34576507	34591745	ALR_Alpha
	HG02723#1#JAHEOU010000001.1	34591749	34591859	(CCTCTC)n
	HG02723#1#JAHEOU010000001.1	34591865	34593217	SVA_C
	HG02723#1#JAHEOU010000001.1	34592812	34594378	SVA_E
	HG02723#1#JAHEOU010000001.1	34594378	34604884	ALR_Alpha
	HG02723#1#JAHEOU010000001.1	34604887	34610844	L1PA3
	HG02723#1#JAHEOU010000001.1	34610844	34623971	ALR_Alpha
4	HG01243#1#JAHEOY010000004.1	28801741	28813901	ALR_Alpha
	HG01243#1#JAHEOY010000004.1	28813905	28813967	(CCTCTC)n
	HG01243#1#JAHEOY010000004.1	28813973	28814994	SVA_C
	HG01243#1#JAHEOY010000004.1	28814625	28815716	SVA_E
	HG01243#1#JAHEOY010000004.1	28815716	28826219	ALR_Alpha
	HG01243#1#JAHEOY010000004.1	28826222	28832179	L1PA3
	HG01243#1#JAHEOY010000004.1	28832179	28845304	ALR_Alpha
	HG02723#2#JAHEOT010000028.1	4101354	4113514	ALR_Alpha
	HG02723#2#JAHEOT010000028.1	4113518	4113616	(CCTCTC)n
	HG02723#2#JAHEOT010000028.1	4113622	4114642	SVA_C
	HG02723#2#JAHEOT010000028.1	4114274	4115364	SVA_E
	HG02723#2#JAHEOT010000028.1	4115364	4125868	ALR_Alpha
	HG02723#2#JAHEOT010000028.1	4125871	4131828	L1PA3
	HG02723#2#JAHEOT010000028.1	4131828	4144953	ALR_Alpha
	HG02818#1#JAHEOS010000088.1	4097227	4109388	ALR_Alpha
	HG02818#1#JAHEOS010000088.1	4109392	4109502	(CCTCTC)n
	HG02818#1#JAHEOS010000088.1	4109508	4110860	SVA_C
	HG02818#1#JAHEOS010000088.1	4110455	4112024	SVA_E
	HG02818#1#JAHEOS010000088.1	4112024	4122530	ALR_Alpha
	HG02818#1#JAHEOS010000088.1	4122533	4128491	L1PA3
	HG02818#1#JAHEOS010000088.1	4128491	4141618	ALR_Alpha
	HG03098#1#JAHEPM010000026.1	34606763	34618923	ALR_Alpha
	HG03098#1#JAHEPM010000026.1	34618927	34619025	(CCTCTC)n
	HG03098#1#JAHEPM010000026.1	34619031	34620052	SVA_C
	HG03098#1#JAHEPM010000026.1	34619683	34620774	SVA_E
	HG03098#1#JAHEPM010000026.1	34620774	34631278	ALR_Alpha
	HG03098#1#JAHEPM010000026.1	34631281	34637238	L1PA3
	HG03098#1#JAHEPM010000026.1	34637238	34650363	ALR_Alpha
5	HG01361#2#JAGYYW010000032.1	8521159	8532635	ALR_Alpha
	HG01361#2#JAGYYW010000032.1	8532639	8532731	(CCTCTC)n
	HG01361#2#JAGYYW010000032.1	8532737	8533941	SVA_C
	HG01361#2#JAGYYW010000032.1	8533598	8534559	SVA_E
	HG01361#2#JAGYYW010000032.1	8534133	8535205	SVA_E
	HG01361#2#JAGYYW010000032.1	8535205	8535223	(A)n
	HG01361#2#JAGYYW010000032.1	8535223	8544365	ALR_Alpha
	HG01361#2#JAGYYW010000032.1	8544368	8550325	L1PA3
	HG01361#2#JAGYYW010000032.1	8550325	8563452	ALR_Alpha
	HG02572#2#JAHAOV010000003.1	86031428	86042904	ALR_Alpha
	HG02572#2#JAHAOV010000003.1	86042908	86043000	(CCTCTC)n
	HG02572#2#JAHAOV010000003.1	86043006	86044210	SVA_C
	HG02572#2#JAHAOV010000003.1	86043867	86045476	SVA_E
	HG02572#2#JAHAOV010000003.1	86045476	86045493	(A)n
	HG02572#2#JAHAOV010000003.1	86045493	86054635	ALR_Alpha
	HG02572#2#JAHAOV010000003.1	86054638	86060595	L1PA3
	HG02572#2#JAHAOV010000003.1	86060595	86073722	ALR_Alpha
