# Supplementary material for: Incomplete lineage sorting of segmental duplications defines the human chromosome 2 fusion site early during African great ape speciation
Source: Cell Genom. 2025 Dec 2;6(1):101079. doi: 10.1016/j.xgen.2025.101079 (PMC12926204; doi:10.1016/j.xgen.2025.101079)
Supplement: Table S5. Designs and results of the RNA-seq experiment, related to Figure 5 — (A) sgRNA design and validation primers. (B) RNA-seq summary table. (C) Differentially expressed genes (DEGs) between wildtype and depletion groups [file mmc6.xlsx]

## Sheet: ST5A
Table S5. Designs and Results of the RNA-seq experiment, related to Figure 5. A) sgRNA design and validation primers. B) RNA-seq summary table. C) Differentially expressed genes (DEGs) between wildtype and depletion groups.
Design Primers
ID	Sequence
L-sgRNA	TGGATCGTAATCACTCGCGG
R-sgRNA	GGGACCTCCTCACTTGATTG
Validation Primers
ID	Sequence
F1	CCCGTGTGAGATGGTCCTTA
F2	GCAGTATAGTGGTGGCATGC
R1	CCACTGCAGTCCGCAGTCTG
R2	TGCAGGTATGAAAATCGCCG

## Sheet: ST5B
Table S5. Designs and Results of the RNA-seq experiment, related to Figure 5. A) sgRNA design and validation primers. B) RNA-seq summary table. C) Differentially expressed genes (DEGs) between wildtype and depletion groups.
Group	Biological Repeats	Raw Reads	Raw Bases (Gbp)	Q30 (%)	GC Content (%)	Reads Duplicated Rate (%)	Reads Total Filtered	Filtered Rate (%)	Reads Overall Aligned Rate (%)
depletion	rep1	137836762	20.6	97.81	47	15.87	137401708	99.68	97.8
	rep2	130303386	19.4	97.82	47	16.7	129909540	99.7	97.63
	rep3	133097130	19.8	97.81	47	15.63	132709288	99.71	97.94
WT	rep1	100318300	15	94.49	47	15.63	99760334	99.44	97.07
	rep2	106279964	15.8	94.6	47	12.59	105694642	99.45	97.1
	rep3	104632098	15.6	94.57	47	11.4	104090032	99.48	96.93

## Sheet: ST5C
Table S5. Designs and Results of the RNA-seq experiment, related to Figure 5. A) sgRNA design and validation primers. B) RNA-seq summary table. C) Differentially expressed genes (DEGs) between wildtype and depletion groups.
Filtered						Raw
Gene	LogFC	p-value	FDR	Regulation		Gene	LogFC	p-value	FDR	Regulation
HOXB1	16.2563	1.17391e-08	4.02678e-06	UP		HOXB1	16.2563	1.17391e-08	4.02678e-06	UP
HOXB2	13.6194	8.38645e-10	2.51919e-06	UP		HOXB2	13.6194	8.38645e-10	2.51919e-06	UP
POU5F1	9.16152	7.81573e-10	2.51919e-06	UP		HOXA2	13.1971	2.06477e-07	1.32248e-05	UP
CXCL5	8.50838	4.55455e-07	1.9121e-05	UP		SLITRK4	12.8862	2.41041e-07	1.4168e-05	UP
CTCFL	8.03759	3.83708e-07	1.74361e-05	UP		PLA2G2A	11.9777	8.87572e-07	2.70713e-05	UP
LOC124904425	7.49001	2.2081e-05	0.000191421	UP		ZNF730	11.3602	2.67985e-09	3.4325e-06	UP
CRABP1	7.41744	9.65398e-09	3.72547e-06	UP		SLITRK2	11.2943	3.15505e-06	5.64326e-05	UP
LOC343052	7.41161	4.6529e-06	7.16788e-05	UP		HOXB3	11.2887	6.37989e-08	8.00651e-06	UP
SSUH2	7.30658	8.40815e-10	2.51919e-06	UP		HOXA1	11.1745	1.83368e-06	4.12005e-05	UP
LIN28A	7.26713	9.40804e-06	0.000111694	UP		KTI12	10.8854	6.64754e-06	9.02475e-05	UP
COL14A1	6.83019	4.56645e-06	7.08419e-05	UP		DPEP3	10.8644	2.99905e-06	5.4923e-05	UP
WNT3A	6.71168	1.67684e-05	0.000160969	UP		HOTAIRM1	10.7667	1.9847e-05	0.000178739	UP
FXYD5	6.39526	1.865e-06	4.16424e-05	UP		MIR205HG	10.7497	2.9873e-06	5.48299e-05	UP
LOC613266	6.36472	5.39786e-07	2.08304e-05	UP		ZNF662	10.4136	1.41125e-07	1.07311e-05	UP
MUSTN1	5.56636	4.89947e-07	1.96948e-05	UP		DCAF12L1	10.398	6.76339e-06	9.13383e-05	UP
PAX3	5.3762	1.87905e-05	0.000172034	UP		ESRG	10.0672	3.21548e-10	2.4817e-06	UP
PRTG	5.19624	6.22096e-07	2.23403e-05	UP		HOXB-AS1	10.0164	9.3556e-06	0.000111474	UP
LAMP5	5.12593	1.22671e-08	4.11643e-06	UP		NHIP	10.0153	3.48708e-08	6.04793e-06	UP
PCDH8	4.82148	1.17786e-05	0.000128123	UP		P2RY11	9.97988	0.000738598	0.00234073	UP
TFAP2B	4.75359	0.000107685	0.000557605	UP		CTSF	9.80441	3.82881e-07	1.74361e-05	UP
LOC105370109	4.71571	7.63704e-06	9.87315e-05	UP		POU3F4	9.75564	5.47721e-09	3.4325e-06	UP
BST2	4.65507	2.41212e-06	4.86871e-05	UP		RCSD1	9.73438	1.14587e-08	4.01993e-06	UP
NR6A1	4.47597	5.89951e-07	2.19245e-05	UP		HSD17B7P2	9.70415	3.85185e-07	1.74361e-05	UP
FST	4.45495	8.16495e-06	0.000102801	UP		LINC02105	9.62444	2.49438e-05	0.000205242	UP
EPHA7	4.44247	1.00293e-05	0.000115618	UP		UCN2	9.3823	1.41037e-05	0.000143889	UP
ROR2	4.39938	3.37842e-06	5.85289e-05	UP		POU5F1	9.16152	7.81573e-10	2.51919e-06	UP
IRX3	4.35363	0.00044639	0.00160169	UP		LOC124900697	9.05941	5.43059e-05	0.000346673	UP
SOX13	4.32102	1.51604e-07	1.1176e-05	UP		CLEC10A	9.0535	3.02001e-05	0.000233412	UP
ZNF703	4.30316	2.40867e-07	1.4168e-05	UP		MIR302CHG	8.89191	0.000400168	0.00147071	UP
ADAMTS19	4.14855	5.41826e-05	0.000346373	UP		LOC107986372	8.68182	9.34225e-05	0.000505457	UP
COL7A1	4.01073	2.68237e-10	2.4817e-06	UP		FOXH1	8.51388	3.50361e-07	1.71455e-05	UP
CRABP2	3.92843	0.000159766	0.000733156	UP		CXCL5	8.50838	4.55455e-07	1.9121e-05	UP
MEG3	3.87573	1.91862e-06	4.23688e-05	UP		ACTN3	8.4604	1.90714e-08	4.85994e-06	UP
TRIM71	3.87255	2.24246e-07	1.37206e-05	UP		WNT8A	8.42682	7.20171e-07	2.41012e-05	UP
CERCAM	3.80412	4.4973e-06	7.01215e-05	UP		CCN4	8.38072	2.77409e-08	5.43164e-06	UP
VAMP5	3.76938	4.21404e-07	1.84272e-05	UP		CTCFL	8.03759	3.83708e-07	1.74361e-05	UP
FGFR2	3.72094	3.00547e-08	5.52291e-06	UP		SLC39A4	7.92032	1.24232e-06	3.31772e-05	UP
PRMT8	3.68184	6.0092e-07	2.19862e-05	UP		LOC145845	7.81122	9.28344e-06	0.00011133	UP
PCSK9	3.64606	0.00194122	0.00500662	UP		ABCG2	7.59787	2.13636e-06	4.54968e-05	UP
EVA1B	3.56661	1.18977e-06	3.23331e-05	UP		VRTN	7.57018	2.34101e-06	4.81811e-05	UP
NR2F2	3.53419	4.31657e-08	6.66306e-06	UP		LOC124904425	7.49001	2.2081e-05	0.000191421	UP
CTHRC1	3.48316	1.48222e-09	2.69276e-06	UP		CRABP1	7.41744	9.65398e-09	3.72547e-06	UP
RNF212	3.42628	2.2375e-08	5.0069e-06	UP		LOC343052	7.41161	4.6529e-06	7.16788e-05	UP
PRKG1	3.39994	1.51268e-06	3.72889e-05	UP		UGT2B7	7.32201	6.43184e-08	8.0066e-06	UP
GREB1L	3.38629	4.37413e-06	6.91085e-05	UP		SSUH2	7.30658	8.40815e-10	2.51919e-06	UP
MGST1	3.38164	3.81586e-07	1.74361e-05	UP		LIN28A	7.26713	9.40804e-06	0.000111694	UP
IFITM1	3.3076	1.86198e-05	0.000171489	UP		TCL1B	7.14729	1.35704e-05	0.000139835	UP
VCAM1	3.2163	7.04541e-06	9.36717e-05	UP		CDX4	6.83355	2.57058e-05	0.00020928	UP
HLA-B	3.19838	9.08193e-05	0.000495541	UP		COL14A1	6.83019	4.56645e-06	7.08419e-05	UP
PDPN	3.11893	5.50802e-05	0.000350028	UP		LOC105371972	6.80885	0.000225616	0.000949715	UP
H19	3.11436	3.38421e-05	0.000249707	UP		EGR2	6.74456	6.88527e-08	8.06044e-06	UP
ENO3	2.92099	5.25699e-08	7.3682e-06	UP		HBE1	6.73923	3.88292e-05	0.000275571	UP
LGALS1	2.8788	0.000363757	0.00137044	UP		WNT3A	6.71168	1.67684e-05	0.000160969	UP
RFX4	2.77044	6.63782e-05	0.000399471	UP		PVALB	6.62473	2.70978e-05	0.000217397	UP
LOC105372857	2.75293	0.000637346	0.00209467	UP		NPPC	6.50714	3.93204e-08	6.19337e-06	UP
SEMA3C	2.7038	0.000921069	0.00277147	UP		PHOX2A	6.49824	6.83404e-07	2.32907e-05	UP
RASL11B	2.70232	1.95056e-07	1.27905e-05	UP		GPAT2	6.477	4.37637e-07	1.87649e-05	UP
GALNT17	2.68839	1.53429e-05	0.000152984	UP		FXYD5	6.39526	1.865e-06	4.16424e-05	UP
PPP1R14C	2.67611	9.81403e-06	0.000113988	UP		LOC613266	6.36472	5.39786e-07	2.08304e-05	UP
FIGNL2	2.61039	1.45373e-05	0.000147339	UP		LINC01305	6.18702	3.99295e-05	0.000279778	UP
SLC45A3	2.60164	0.00205564	0.00524476	UP		ABCA13	6.11793	1.19289e-07	9.8574e-06	UP
ENPP2	2.58339	5.82131e-06	8.15438e-05	UP		LINC01124	6.06475	0.000182932	0.000811653	UP
TPM2	2.57774	3.74458e-07	1.72541e-05	UP		FAM169B	6.04329	6.92991e-06	9.26148e-05	UP
APOC1	2.56418	5.48228e-05	0.000348967	UP		RIPOR3	6.02946	6.0883e-07	2.21649e-05	UP
IGDCC3	2.5601	3.69381e-07	1.71455e-05	UP		RERG	5.82397	3.3134e-08	5.8788e-06	UP
PCDH18	2.48346	9.66924e-08	9.34714e-06	UP		MIR924HG	5.79346	3.08583e-06	5.58879e-05	UP
LAMB1	2.4797	7.81401e-07	2.52866e-05	UP		MYBPC1	5.78366	2.21391e-07	1.37206e-05	UP
PODXL	2.46237	3.1041e-05	0.000236968	UP		TUBB8B	5.71454	0.000277522	0.00111009	UP
ECE1	2.42909	6.09483e-09	3.4325e-06	UP		LINC01139	5.59395	1.32427e-07	1.03535e-05	UP
IQGAP2	2.40762	7.54075e-08	8.21233e-06	UP		C5orf63	5.59193	5.61849e-06	7.99367e-05	UP
MEIS1	2.39933	7.45998e-07	2.46052e-05	UP		SLX1A	5.58985	0.025163	0.0417697	UP
ISG15	2.38539	3.25766e-05	0.00024434	UP		LOC124904158	5.58877	1.79513e-05	0.000167632	UP
GREB1	2.37266	4.56548e-07	1.9121e-05	UP		LOC124902961	5.58273	2.02913e-08	4.85994e-06	UP
QPRT	2.33173	1.02283e-06	2.96217e-05	UP		MUSTN1	5.56636	4.89947e-07	1.96948e-05	UP
LGR4	2.32839	1.64652e-05	0.000159546	UP		HAO2	5.56334	4.69518e-05	0.000312257	UP
CREG1	2.31745	4.23903e-09	3.4325e-06	UP		CRACR2A	5.5152	3.93808e-07	1.76263e-05	UP
PKDCC	2.25395	0.00839187	0.0165712	UP		PADI3	5.47482	3.37046e-06	5.85217e-05	UP
SLC50A1	2.23613	7.83977e-08	8.34804e-06	UP		PSMB9	5.44923	4.5971e-05	0.000308398	UP
SLC6A9	2.22099	8.52666e-05	0.000473274	UP		LINC02815	5.41581	4.05378e-06	6.6146e-05	UP
SORL1	2.21205	3.20892e-05	0.000242058	UP		LOC124901312	5.38857	4.38737e-06	6.92119e-05	UP
IRX2	2.19502	0.000726259	0.00231124	UP		PAX3	5.3762	1.87905e-05	0.000172034	UP
TMEM160	2.19446	6.638e-05	0.000399471	UP		LOC105369212	5.33822	7.84289e-06	0.000100026	UP
FZD7	2.18311	3.66366e-08	6.12179e-06	UP		MEIOB	5.32798	5.84775e-06	8.16886e-05	UP
MEIS2	2.1817	0.00039924	0.00146851	UP		CXCL6	5.31442	3.57346e-08	6.09915e-06	UP
L1TD1	2.17171	0.000320571	0.00124112	UP		CXCL2	5.31292	5.20285e-06	7.64869e-05	UP
MAN1C1	2.14826	5.31034e-07	2.06996e-05	UP		GRIK3	5.30744	2.90884e-05	0.000228312	UP
GAS5	2.14775	5.7401e-07	2.15523e-05	UP		CSNK1A1P1	5.24226	8.70251e-05	0.000479928	UP
LINC00869	2.11918	2.53988e-05	0.000207657	UP		CCDC152	5.23458	3.39314e-07	1.71165e-05	UP
RPL13AP5	2.09659	1.2521e-05	0.00013247	UP		PRTG	5.19624	6.22096e-07	2.23403e-05	UP
GYG1	2.095	4.81759e-07	1.96212e-05	UP		BASP1P1	5.17125	1.74433e-06	4.00682e-05	UP
PLXNA2	2.08015	0.000299231	0.00117202	UP		CCDC140	5.15313	8.17293e-05	0.000458921	UP
PFKP	2.07978	9.05986e-05	0.000494687	UP		LOC124903583	5.14235	5.39671e-07	2.08304e-05	UP
IGF2	2.06774	0.00382058	0.00866761	UP		LAMP5	5.12593	1.22671e-08	4.11643e-06	UP
NFKB2	2.03974	4.51921e-07	1.91131e-05	UP		GBX1	5.09342	1.00915e-06	2.93721e-05	UP
HLA-C	2.03861	1.49637e-05	0.000150573	UP		QPCT	5.07695	0.000199087	0.000863923	UP
HHLA3	2.03172	1.76277e-05	0.000166118	UP		HSPB2	5.03241	6.95054e-05	0.00041249	UP
SLC29A2	2.01749	0.000406509	0.0014887	UP		CD70	5.0299	4.58483e-06	7.10557e-05	UP
HSPG2	2.01337	1.55198e-05	0.00015404	UP		UBD	4.94528	3.25705e-06	5.73925e-05	UP
SULF1	2.00184	2.86641e-08	5.43164e-06	UP		CPZ	4.9343	4.60775e-06	7.12662e-05	UP
NMNAT2	-2.00651	0.00045631	0.0016282	DOWN		TGFBR3	4.89086	8.28393e-08	8.40502e-06	UP
SNAP91	-2.01502	2.18936e-05	0.000190446	DOWN		SYTL4	4.86845	1.32102e-06	3.46201e-05	UP
GDAP1	-2.03189	1.38684e-08	4.28146e-06	DOWN		PRDM12	4.82194	7.59915e-06	9.84064e-05	UP
MMP14	-2.03432	1.02076e-07	9.38443e-06	DOWN		PCDH8	4.82148	1.17786e-05	0.000128123	UP
DENND6B	-2.0572	1.0172e-07	9.38443e-06	DOWN		LRCOL1	4.81057	8.72219e-06	0.000107109	UP
BTBD17	-2.0669	2.26367e-06	4.75402e-05	DOWN		PPIEL	4.77736	1.29275e-08	4.15728e-06	UP
SOX9	-2.08954	1.21227e-05	0.000130234	DOWN		TFAP2B	4.75359	0.000107685	0.000557605	UP
PAX6	-2.10352	0.000564939	0.00191657	DOWN		LOC105378144	4.72783	1.19738e-05	0.00012934	UP
FAM107A	-2.10639	7.44237e-08	8.20574e-06	DOWN		LOC105370109	4.71571	7.63704e-06	9.87315e-05	UP
NOTCH1	-2.10644	3.59796e-07	1.71455e-05	DOWN		PHOX2B	4.67578	0.000291687	0.00115065	UP
MAST1	-2.10708	8.62801e-07	2.66898e-05	DOWN		NR2F2-AS1	4.66897	0.000271866	0.00109427	UP
PIANP	-2.14337	2.79563e-08	5.43164e-06	DOWN		TLR5	4.66175	9.96636e-08	9.38443e-06	UP
CACNG4	-2.14858	4.3105e-06	6.85241e-05	DOWN		BST2	4.65507	2.41212e-06	4.86871e-05	UP
ASS1	-2.1644	9.60407e-05	0.000513503	DOWN		SP9	4.64882	5.57828e-07	2.11563e-05	UP
SP8	-2.18184	0.000136621	0.000659438	DOWN		TTR	4.6344	1.12012e-06	3.09305e-05	UP
GSE1	-2.19203	2.04195e-06	4.42691e-05	DOWN		ELF3	4.6329	1.09284e-05	0.000122386	UP
ADGRG1	-2.20441	8.53679e-05	0.000473666	DOWN		FERMT1	4.6169	2.55182e-07	1.46977e-05	UP
MAP1LC3A	-2.21266	3.47005e-06	5.95151e-05	DOWN		SLC5A7	4.61008	2.70553e-05	0.000217174	UP
GDPD2	-2.22516	3.84568e-06	6.33531e-05	DOWN		NPL	4.59157	2.10632e-07	1.33107e-05	UP
CORO2B	-2.23278	4.07661e-05	0.000283603	DOWN		LRTM1	4.58568	9.68482e-06	0.000112997	UP
ETV4	-2.23892	0.0022666	0.00567147	DOWN		CERNA2	4.57082	3.55581e-05	0.000258294	UP
FBLN1	-2.25665	4.66783e-06	7.18064e-05	DOWN		ADRA2B	4.55996	2.20216e-08	5.0069e-06	UP
PCSK1N	-2.2699	0.000169977	0.000768307	DOWN		IP6K3	4.54553	7.7902e-05	0.000445699	UP
HES6	-2.28068	4.22959e-05	0.000290945	DOWN		SYT2	4.53526	7.00869e-08	8.06044e-06	UP
MAP2	-2.28313	1.3633e-05	0.000140199	DOWN		CYTL1	4.47644	0.000479657	0.00169157	UP
NDRG4	-2.29677	1.21285e-05	0.000130234	DOWN		NR6A1	4.47597	5.89951e-07	2.19245e-05	UP
KITLG	-2.31075	4.70661e-07	1.93221e-05	DOWN		MSX1	4.46336	3.12309e-06	5.60937e-05	UP
SNAP25	-2.3175	0.000263803	0.00106822	DOWN		FST	4.45495	8.16495e-06	0.000102801	UP
SLC1A4	-2.33698	8.55371e-06	0.000105882	DOWN		EPHA7	4.44247	1.00293e-05	0.000115618	UP
PCDHGB7	-2.34876	4.33719e-07	1.87236e-05	DOWN		HTR7	4.43454	1.29386e-05	0.000135388	UP
CDKN2D	-2.36004	1.08196e-06	3.04678e-05	DOWN		ROR2	4.39938	3.37842e-06	5.85289e-05	UP
CCDC184	-2.36133	5.09236e-07	2.03576e-05	DOWN		CXCL3	4.399	1.07362e-06	3.03523e-05	UP
MCUB	-2.37583	2.67131e-05	0.000215774	DOWN		IRX3	4.35363	0.00044639	0.00160169	UP
RIPOR2	-2.3852	1.24456e-07	1.00581e-05	DOWN		LOC101928499	4.3478	1.46159e-07	1.08991e-05	UP
MAP6	-2.39135	4.44735e-09	3.4325e-06	DOWN		NFATC2	4.33585	8.39997e-07	2.61595e-05	UP
EPHB3	-2.40262	3.72796e-08	6.12179e-06	DOWN		LINC01361	4.32965	3.05606e-05	0.000234693	UP
DCLK1	-2.41258	1.31971e-05	0.000137264	DOWN		DAZL	4.32535	0.00259779	0.00634769	UP
NRP1	-2.42444	0.000195346	0.000851318	DOWN		SOX13	4.32102	1.51604e-07	1.1176e-05	UP
CHN2	-2.42968	2.92061e-08	5.43164e-06	DOWN		CD247	4.32078	6.27553e-06	8.68002e-05	UP
TUBB4A	-2.43175	1.08538e-06	3.04678e-05	DOWN		F2RL1	4.31066	2.67199e-06	5.14255e-05	UP
COPG2IT1	-2.43378	0.000887481	0.00269192	DOWN		ZNF703	4.30316	2.40867e-07	1.4168e-05	UP
IL17RD	-2.4458	8.48973e-07	2.63677e-05	DOWN		CSAG3	4.2936	2.79543e-05	0.000222195	UP
SPRY4	-2.45248	0.0259086	0.0428185	DOWN		SLC15A3	4.18727	7.88631e-09	3.47809e-06	UP
NRXN2	-2.45927	1.66933e-05	0.000160887	DOWN		SLFN11	4.17386	1.89696e-07	1.27905e-05	UP
TIMP2	-2.46066	1.27434e-07	1.02451e-05	DOWN		ADAMTS19	4.14855	5.41826e-05	0.000346373	UP
SLIT1	-2.46765	7.55167e-05	0.000436583	DOWN		TRABD2B	4.09516	2.88569e-08	5.43164e-06	UP
KIF1A	-2.49906	4.86103e-07	1.96942e-05	DOWN		RASL12	4.08941	5.95346e-05	0.000369512	UP
RCAN2	-2.5083	1.22588e-05	0.000131057	DOWN		KCNJ12	4.02383	6.40868e-05	0.000388548	UP
LRRC55	-2.5143	0.00356415	0.00819182	DOWN		CYP26B1	4.01307	2.19698e-05	0.000190877	UP
ELN	-2.54346	1.05597e-06	3.01293e-05	DOWN		COL7A1	4.01073	2.68237e-10	2.4817e-06	UP
NRN1	-2.58277	5.33209e-08	7.3682e-06	DOWN		VAMP8	4.00388	1.12498e-06	3.10092e-05	UP
SYT13	-2.60278	3.86163e-05	0.000274496	DOWN		CNMD	3.98945	0.000396323	0.00146075	UP
KIF5C	-2.61479	1.92443e-08	4.85994e-06	DOWN		CP	3.98911	4.7007e-06	7.20556e-05	UP
FEZF2	-2.6305	5.19556e-05	0.000336536	DOWN		NOD2	3.96296	0.000120215	0.000601308	UP
GDAP1L1	-2.63132	1.69255e-06	3.93466e-05	DOWN		CD1D	3.96044	0.000987036	0.0029266	UP
PRNP	-2.638	0.00130966	0.00364711	DOWN		TMEM119	3.96031	3.26485e-05	0.000244704	UP
ZIC4	-2.64454	1.94504e-07	1.27905e-05	DOWN		CRABP2	3.92843	0.000159766	0.000733156	UP
DIRAS1	-2.64958	5.62982e-09	3.4325e-06	DOWN		OLIG3	3.91415	8.39407e-08	8.41369e-06	UP
NHLH1	-2.65786	9.33727e-06	0.000111474	DOWN		MEG3	3.87573	1.91862e-06	4.23688e-05	UP
LINC01159	-2.65897	4.08082e-07	1.79976e-05	DOWN		TRIM71	3.87255	2.24246e-07	1.37206e-05	UP
DMRTA1	-2.66293	0.000218705	0.000927709	DOWN		CTXND1	3.87126	0.000124985	0.000617368	UP
CDKN1A	-2.66895	2.41396e-07	1.4168e-05	DOWN		SLC35F2	3.85693	5.56018e-07	2.11446e-05	UP
DUSP6	-2.67602	5.11765e-05	0.000333176	DOWN		IRX6	3.83357	0.000104212	0.000543636	UP
WNT8B	-2.67623	9.76548e-06	0.000113636	DOWN		COL13A1	3.82657	2.71808e-05	0.000217841	UP
CAPN6	-2.69868	0.000799284	0.00248145	DOWN		CERCAM	3.80412	4.4973e-06	7.01215e-05	UP
TNNT1	-2.71696	0.00229807	0.00573348	DOWN		SP5	3.79972	0.000702063	0.00225631	UP
TPPP3	-2.72654	0.00419183	0.00933965	DOWN		SHISA9	3.79013	8.32924e-06	0.000104274	UP
PPP2R2B	-2.72787	0.00510579	0.0109874	DOWN		VAMP5	3.76938	4.21404e-07	1.84272e-05	UP
NSG1	-2.75268	1.09326e-05	0.000122386	DOWN		IGFBP3	3.76493	1.02744e-07	9.38443e-06	UP
SCG3	-2.77379	9.90133e-07	2.92489e-05	DOWN		CCK	3.74878	0.000780284	0.00243865	UP
TMEM59L	-2.8011	8.43485e-06	0.000104831	DOWN		LOC124904399	3.74809	1.05741e-05	0.00011984	UP
ZIC4-AS1	-2.80448	3.33419e-06	5.81061e-05	DOWN		WNT10B	3.74559	9.49066e-06	0.000112001	UP
MOXD1	-2.83592	0.000383593	0.00142435	DOWN		GPR20	3.72825	2.9818e-05	0.000232097	UP
NACAD	-2.8555	8.97574e-09	3.64604e-06	DOWN		FGFR2	3.72094	3.00547e-08	5.52291e-06	UP
GPC4	-2.86343	0.00119932	0.00340182	DOWN		PRMT8	3.68184	6.0092e-07	2.19862e-05	UP
AMER2	-2.87015	2.67628e-05	0.000215941	DOWN		POLR3G	3.67955	0.000386794	0.00143179	UP
GPM6A	-2.87213	4.66219e-07	1.92663e-05	DOWN		CD44	3.67712	2.03517e-05	0.000181589	UP
CORO1A	-2.8769	2.36786e-08	5.0069e-06	DOWN		HLA-DMB	3.67667	2.78845e-06	5.26193e-05	UP
CHGB	-2.89629	4.59271e-07	1.91603e-05	DOWN		SLC7A2	3.6757	1.57434e-05	0.000154394	UP
PCSK1	-2.92112	9.41603e-08	9.2577e-06	DOWN		LOC124900165	3.65936	7.64709e-08	8.25458e-06	UP
PLPPR1	-2.92285	0.000161587	0.000740355	DOWN		TNFRSF9	3.65218	1.15313e-05	0.000126287	UP
LOC124909496	-2.93055	0.000109377	0.000563909	DOWN		PCSK9	3.64606	0.00194122	0.00500662	UP
STMN3	-2.95195	9.07876e-07	2.75866e-05	DOWN		MSX2	3.59923	1.77075e-05	0.000166311	UP
MAPT	-2.96868	0.000173798	0.000781003	DOWN		EVA1B	3.56661	1.18977e-06	3.23331e-05	UP
SORCS2	-2.98721	1.77693e-07	1.22999e-05	DOWN		POSTN	3.56504	0.0230625	0.0387074	UP
LBH	-2.99978	3.38916e-09	3.4325e-06	DOWN		KRT7	3.55307	5.11083e-05	0.000332872	UP
CNTNAP2	-3.05644	5.75249e-07	2.15523e-05	DOWN		NR2F2	3.53419	4.31657e-08	6.66306e-06	UP
CDK5R1	-3.07618	2.02887e-07	1.31036e-05	DOWN		CCDC169	3.53289	2.80581e-06	5.26251e-05	UP
REEP1	-3.08622	5.31366e-06	7.76648e-05	DOWN		LOC101928279	3.51831	9.00577e-06	0.000109373	UP
PCDHB2	-3.11326	1.57002e-09	2.69276e-06	DOWN		TAP1	3.51164	3.54169e-05	0.000257746	UP
ATP1A3	-3.12138	1.30404e-07	1.03535e-05	DOWN		LOC107985164	3.51	0.000189281	0.000831931	UP
RSPO1	-3.15913	0.00108271	0.00314268	DOWN		IRX5	3.50873	0.00205404	0.00524242	UP
CNR1	-3.15954	4.6571e-05	0.000310527	DOWN		PLAU	3.50291	0.000184272	0.000815252	UP
SNX10-AS1	-3.26547	1.8388e-07	1.2615e-05	DOWN		CEBPD	3.49342	5.27397e-06	7.72381e-05	UP
CELF3	-3.26875	6.71477e-08	8.06044e-06	DOWN		LINC01270	3.49242	5.78958e-06	8.12436e-05	UP
MAPK8IP2	-3.27147	1.46158e-07	1.08991e-05	DOWN		CTHRC1	3.48316	1.48222e-09	2.69276e-06	UP
DMRTA2	-3.28627	2.41802e-05	0.000201663	DOWN		CXCL1	3.47972	1.82573e-05	0.00016977	UP
RFTN1	-3.30228	7.14411e-09	3.43946e-06	DOWN		CH17-125A10.2	3.4773	2.32769e-06	4.81811e-05	UP
CRIP2	-3.30735	1.92585e-07	1.27905e-05	DOWN		ITIH5	3.4569	1.61099e-06	3.83867e-05	UP
TLCD3B	-3.31039	5.03663e-08	7.30407e-06	DOWN		MEOX1	3.45558	3.37741e-05	0.000249649	UP
NCAN	-3.36558	4.62392e-05	0.000309149	DOWN		RBMS3-AS3	3.43579	0.000568347	0.00192475	UP
FABP7	-3.37736	6.47906e-09	3.4325e-06	DOWN		RNF212	3.42628	2.2375e-08	5.0069e-06	UP
BLACAT1	-3.41125	8.288e-09	3.55371e-06	DOWN		IRAIN	3.42203	1.45083e-06	3.66903e-05	UP
KIF5A	-3.41686	3.7693e-08	6.12452e-06	DOWN		DES	3.41841	1.75493e-05	0.000165693	UP
EBF3	-3.45246	4.29948e-06	6.84528e-05	DOWN		ZFP42	3.41471	5.73202e-05	0.000358941	UP
FEZF1-AS1	-3.45844	4.33738e-06	6.8739e-05	DOWN		APELA	3.40224	9.09763e-05	0.000496223	UP
VEPH1	-3.46518	2.04444e-05	0.000182251	DOWN		PRKG1	3.39994	1.51268e-06	3.72889e-05	UP
CNTN2	-3.48874	1.06071e-08	3.89835e-06	DOWN		GLDN	3.38936	0.000771052	0.00241615	UP
TMEM163	-3.49013	4.68052e-07	1.92663e-05	DOWN		GREB1L	3.38629	4.37413e-06	6.91085e-05	UP
GAP43	-3.51034	5.0471e-06	7.54182e-05	DOWN		KIF25	3.38478	2.10373e-06	4.52903e-05	UP
LOC440982	-3.52284	1.42517e-06	3.6422e-05	DOWN		PRICKLE3	3.38467	1.67628e-05	0.000160969	UP
RELN	-3.55425	2.30315e-05	0.000195435	DOWN		MGST1	3.38164	3.81586e-07	1.74361e-05	UP
OTX2	-3.56062	1.54164e-07	1.1176e-05	DOWN		GREM1	3.38025	1.09286e-06	3.05604e-05	UP
NRXN1	-3.57355	1.84855e-08	4.85994e-06	DOWN		UGT3A2	3.37926	3.31427e-06	5.78723e-05	UP
APC2	-3.60423	3.65373e-07	1.71455e-05	DOWN		HES3	3.36405	0.000488697	0.001716	UP
SPOCK2	-3.64787	5.5519e-05	0.000351506	DOWN		HCG22	3.36208	0.00457845	0.0100573	UP
TRH	-3.66123	3.53066e-07	1.71455e-05	DOWN		GJA4	3.35875	0.00135584	0.00374798	UP
SPRY1	-3.71662	9.79213e-10	2.51919e-06	DOWN		OTOF	3.35853	1.39374e-06	3.59762e-05	UP
RAB3A	-3.71776	1.02679e-06	2.96252e-05	DOWN		SEC14L5	3.35193	3.24476e-07	1.67749e-05	UP
FEZF1	-3.73111	3.49454e-06	5.96701e-05	DOWN		TSPEAR-AS1	3.3517	5.37065e-06	7.80616e-05	UP
MIR100HG	-3.73744	1.14014e-07	9.77734e-06	DOWN		RELB	3.33755	8.27863e-07	2.61595e-05	UP
INA	-3.74675	1.48368e-06	3.69805e-05	DOWN		ABCC6	3.33201	0.000145849	0.000690531	UP
ZNF875	-3.75702	1.90947e-09	2.90929e-06	DOWN		CRYBG2	3.3275	0.000233432	0.000975412	UP
ZCCHC12	-3.77554	2.86023e-06	5.3344e-05	DOWN		NOTUM	3.32439	1.35996e-06	3.52812e-05	UP
CELF5	-3.79746	5.19717e-07	2.05265e-05	DOWN		TFAP2A	3.31842	2.1369e-06	4.54968e-05	UP
KIF26A	-3.80493	3.29281e-06	5.76278e-05	DOWN		S100A16	3.30854	8.00408e-08	8.34804e-06	UP
ATCAY	-3.80588	1.59509e-06	3.82922e-05	DOWN		IFITM1	3.3076	1.86198e-05	0.000171489	UP
ELAVL3	-3.83147	1.50855e-09	2.69276e-06	DOWN		SMIM43	3.29861	8.07566e-05	0.000454497	UP
STMN2	-3.84287	1.79103e-07	1.23421e-05	DOWN		CNFN	3.29591	0.000108505	0.000560351	UP
CNPY1	-3.85979	0.0002815	0.0011199	DOWN		LOC100996720	3.29464	0.000239241	0.000992987	UP
DMTN	-3.94552	2.28219e-06	4.78547e-05	DOWN		PRKG1-AS1	3.28222	5.34187e-06	7.78631e-05	UP
RTN1	-3.9934	3.08895e-06	5.58879e-05	DOWN		FLT3LG	3.27968	8.28823e-05	0.000463876	UP
LOC112268449	-4.12931	4.03575e-07	1.79367e-05	DOWN		TNFRSF10A	3.2451	1.15871e-05	0.000126583	UP
MPPED2	-4.17528	6.27246e-08	7.95862e-06	DOWN		TLX3	3.24148	0.00130857	0.0036454	UP
DNER	-4.18563	5.38964e-07	2.08304e-05	DOWN		EDARADD	3.2361	9.59743e-05	0.000513326	UP
GNG3	-4.21594	2.2728e-07	1.3758e-05	DOWN		LOC105375483	3.23243	0.0172632	0.0303018	UP
SYP	-4.31264	3.37297e-08	5.9165e-06	DOWN		LOC100134868	3.23089	5.41581e-06	7.82846e-05	UP
STMN4	-4.4013	7.33223e-07	2.43014e-05	DOWN		AOX1	3.22343	8.23279e-05	0.00046161	UP
RUNDC3A	-4.52242	1.74959e-07	1.22001e-05	DOWN		VCAM1	3.2163	7.04541e-06	9.36717e-05	UP
MAPK11	-4.62037	1.26852e-08	4.15728e-06	DOWN		HLA-B	3.19838	9.08193e-05	0.000495541	UP
CCDC144NL-AS1	-4.67472	2.29814e-06	4.79379e-05	DOWN		FOXB1	3.19045	0.00068687	0.00221949	UP
FGF17	-4.79003	0.000574602	0.00193955	DOWN		IL21R	3.19035	1.90262e-06	4.21361e-05	UP
EMX2	-4.86615	8.29688e-07	2.61595e-05	DOWN		LOC124900511	3.18311	9.91006e-07	2.92489e-05	UP
GNG8	-4.88004	3.57117e-07	1.71455e-05	DOWN		CSAG2	3.16455	0.000223652	0.000942735	UP
NEUROG1	-4.8837	6.83512e-07	2.32907e-05	DOWN		HPDL	3.16409	2.20542e-06	4.6698e-05	UP
MASP1	-4.89751	5.14919e-08	7.3481e-06	DOWN		RPRML	3.16011	1.66793e-06	3.90005e-05	UP
DLK1	-5.02462	0.000533845	0.00183733	DOWN		OLFML3	3.1457	5.2871e-07	2.06618e-05	UP
EEF1A2	-5.03498	4.2631e-09	3.4325e-06	DOWN		RSPO2	3.14529	7.40289e-09	3.43946e-06	UP
WNT7B	-5.1851	3.80631e-06	6.29059e-05	DOWN		TSPEAR-AS2	3.13848	8.62989e-05	0.000477287	UP
PCDHGB4	-5.25986	7.98975e-08	8.34804e-06	DOWN		EDNRA	3.13339	1.32806e-07	1.03535e-05	UP
NHLH2	-5.3812	2.94519e-07	1.57032e-05	DOWN		TCF15	3.12743	1.9732e-05	0.000177911	UP
SPARCL1	-5.42777	0.00783055	0.0156267	DOWN		SLC5A12	3.1253	0.000192601	0.000842682	UP
EMX2OS	-5.56436	7.04232e-08	8.06044e-06	DOWN		FGFR4	3.12019	9.46848e-07	2.85406e-05	UP
NEUROD1	-5.63242	1.84238e-05	0.0001706	DOWN		PDPN	3.11893	5.50802e-05	0.000350028	UP
LMO2	-5.64255	8.53925e-09	3.56248e-06	DOWN		ICAM1	3.11608	1.72308e-07	1.21051e-05	UP
LHX5-AS1	-5.83856	7.60872e-06	9.84478e-05	DOWN		H19	3.11436	3.38421e-05	0.000249707	UP
SLC17A6	-5.86563	1.67058e-08	4.77538e-06	DOWN		LOC107984948	3.09037	6.25077e-05	0.000381824	UP
CCNO	-5.91507	9.89724e-05	0.00052387	DOWN		SHISA3	3.08299	0.000636711	0.00209369	UP
S100B	-5.95415	0.0128838	0.0236897	DOWN		OAS3	3.07436	1.34833e-06	3.50974e-05	UP
CDC20B	-5.96758	0.000107008	0.000554572	DOWN		CLEC18C	3.06911	8.15773e-06	0.000102794	UP
LHX5	-6.23445	3.43751e-07	1.71455e-05	DOWN		BMP8A	3.06786	1.10791e-05	0.000123389	UP
TP73	-6.29924	6.07762e-09	3.4325e-06	DOWN		LOC124901376	3.05061	1.43436e-07	1.08389e-05	UP
NNAT	-6.37492	6.58841e-06	8.99192e-05	DOWN		FTCDNL1	3.04944	1.16333e-05	0.000126995	UP
LINC00461	-6.38087	1.2014e-05	0.000129683	DOWN		LOC101928126	3.04365	6.26762e-05	0.00038255	UP
NSG2	-6.38755	4.562e-06	7.08419e-05	DOWN		CD40	3.04167	1.68777e-06	3.92947e-05	UP
SCG2	-6.42521	2.58957e-05	0.000210604	DOWN		C19orf81	3.0416	0.00018396	0.00081449	UP
SAMD3	-6.69225	1.02589e-08	3.86233e-06	DOWN		MALL	3.03757	3.52377e-07	1.71455e-05	UP
LOC283731	-6.77256	5.06307e-08	7.30407e-06	DOWN		NKX6-1	3.03017	0.000142941	0.00067953	UP
LHX2	-7.32448	2.07322e-09	2.90929e-06	DOWN		ADAM12	3.02744	0.00351571	0.00810946	UP
LHX9	-7.3942	9.23065e-09	3.65344e-06	DOWN		HERC5	2.99778	2.43317e-06	4.8968e-05	UP
LHX1	-7.91655	2.04649e-08	4.85994e-06	DOWN		FAS	2.99583	2.6275e-05	0.000212976	UP
EOMES	-7.92914	4.66922e-08	6.9302e-06	DOWN		IFIH1	2.99537	1.32571e-06	3.46843e-05	UP
ISLR2	-8.32989	5.57654e-08	7.61766e-06	DOWN		LINC00958	2.99135	0.000139748	0.000670337	UP
MAB21L1	-8.44457	1.37122e-07	1.05305e-05	DOWN		TNFRSF10C	2.98739	0.000144523	0.000685786	UP
TBR1	-9.38216	3.81267e-09	3.4325e-06	DOWN		CDH9	2.98049	0.00412874	0.00922838	UP
MIR9-1HG	-10.2144	6.89977e-07	2.34077e-05	DOWN		TMEM63A	2.96839	2.73449e-06	5.18746e-05	UP
FOXG1	-11.0448	3.71103e-07	1.71507e-05	DOWN		PSMB8	2.9488	0.000898693	0.00271951	UP
LINC01551	-11.7908	1.1124e-05	0.000123591	DOWN		CTSLP2	2.93341	0.0012751	0.00356953	UP
						TRIM34	2.93094	6.90848e-06	9.2511e-05	UP
						LOC105369194	2.92244	3.99097e-06	6.53283e-05	UP
						ENO3	2.92099	5.25699e-08	7.3682e-06	UP
						FILIP1L	2.91599	1.03961e-07	9.38443e-06	UP
						TDRD5	2.90552	3.04989e-05	0.000234431	UP
						LOC100996740	2.90292	2.8699e-05	0.000226481	UP
						PRRX2	2.90106	0.000364433	0.00137171	UP
						PDZRN4	2.89977	0.00294869	0.00702516	UP
						LINC00908	2.89544	1.06307e-05	0.000120393	UP
						EYA1	2.89445	3.82126e-08	6.14427e-06	UP
						PRKCQ-AS1	2.88382	1.73212e-05	0.000164333	UP
						LGALS1	2.8788	0.000363757	0.00137044	UP
						LINC01356	2.87154	5.85699e-05	0.000365287	UP
						ZC3H12A	2.86408	2.26865e-05	0.000194223	UP
						FRRS1	2.85229	1.09685e-05	0.0001226	UP
						LINC00649	2.84611	0.000112082	0.000573641	UP
						GDF6	2.84177	1.8353e-05	0.000170288	UP
						APCDD1L	2.84014	0.000440145	0.00158444	UP
						FBXO17	2.83765	0.00127635	0.00357238	UP
						RGS6	2.83346	0.000203365	0.000878573	UP
						LINC00491	2.83305	0.000166963	0.000759576	UP
						LOC107986178	2.82967	0.000405701	0.00148728	UP
						LOC105371466	2.82961	2.7208e-06	5.1722e-05	UP
						LINC02591	2.81805	9.78167e-05	0.000520077	UP
						GJD3	2.81177	1.61594e-05	0.000157274	UP
						LINC02562	2.80575	0.00161768	0.00432619	UP
						ACSS1	2.8053	0.00211629	0.00536053	UP
						LOC105375683	2.80279	3.7061e-05	0.000266701	UP
						TNFAIP3	2.80162	1.52512e-08	4.57539e-06	UP
						ADAMTS19-AS1	2.79595	0.000759338	0.00238914	UP
						HLA-DOA	2.78731	4.87906e-08	7.17269e-06	UP
						VWA5B1	2.7823	6.79558e-06	9.15327e-05	UP
						ALS2CL	2.77921	6.58629e-07	2.27441e-05	UP
						SPAG4	2.77615	0.000648757	0.00212166	UP
						TENT5B	2.77538	1.7964e-06	4.07185e-05	UP
						DPEP1	2.77152	0.000327443	0.00126082	UP
						RFX4	2.77044	6.63782e-05	0.000399471	UP
						A2M	2.76211	8.63701e-05	0.000477339	UP
						PARP12	2.7576	0.000286266	0.0011347	UP
						LOC105372857	2.75293	0.000637346	0.00209467	UP
						LUZP2	2.75083	9.19321e-05	0.000500156	UP
						DOCK6	2.75001	9.21422e-06	0.000110944	UP
						GDF7	2.74591	0.000340508	0.00130424	UP
						LOC105375198	2.74533	5.61156e-06	7.99367e-05	UP
						STARD8	2.74475	1.92624e-07	1.27905e-05	UP
						LOC102723458	2.73644	1.7254e-05	0.000163796	UP
						RSPO4	2.73073	1.7231e-06	3.98768e-05	UP
						SH2D5	2.73035	0.000189873	0.000833805	UP
						FAM183A	2.72464	8.21739e-06	0.000103293	UP
						KIRREL3	2.71059	0.00426056	0.00947228	UP
						SEMA3C	2.7038	0.000921069	0.00277147	UP
						RASL11B	2.70232	1.95056e-07	1.27905e-05	UP
						SOX10	2.70147	0.00378325	0.00860317	UP
						JCAD	2.69795	8.71879e-05	0.000480483	UP
						KCNG1	2.6975	1.36834e-05	0.000140436	UP
						ENPP1	2.69044	4.02109e-05	0.000281112	UP
						TESMIN	2.6899	0.00175197	0.00461413	UP
						GALNT17	2.68839	1.53429e-05	0.000152984	UP
						PTGS1	2.68466	6.03109e-08	7.758e-06	UP
						PPP1R14C	2.67611	9.81403e-06	0.000113988	UP
						ONECUT1	2.67517	7.54044e-06	9.78102e-05	UP
						SNHG4	2.67133	3.6197e-05	0.000261336	UP
						HS3ST3B1	2.67004	0.00106068	0.00309151	UP
						PEAR1	2.66524	5.93489e-05	0.000368804	UP
						HTRA3	2.66334	1.70483e-05	0.000162744	UP
						CUZD1	2.64701	0.0196018	0.0336604	UP
						CXCL14	2.64522	0.00570943	0.01202	UP
						UNC93B1	2.62509	5.92275e-07	2.19245e-05	UP
						DGAT2	2.61946	1.7176e-06	3.98091e-05	UP
						CABP1	2.61698	0.000257422	0.00104926	UP
						MIRLET7IHG	2.6136	4.20898e-06	6.78181e-05	UP
						FIGNL2	2.61039	1.45373e-05	0.000147339	UP
						HGD	2.60513	0.00238991	0.00592144	UP
						SLC45A3	2.60164	0.00205564	0.00524476	UP
						IL4R	2.60157	3.20663e-05	0.000242042	UP
						PER3	2.59904	1.58701e-07	1.14472e-05	UP
						ALKAL2	2.59819	0.000588061	0.00197419	UP
						IL32	2.58419	0.000155428	0.000721299	UP
						ENPP2	2.58339	5.82131e-06	8.15438e-05	UP
						IRAK2	2.58323	9.10872e-06	0.000110276	UP
						LOC100507336	2.57796	1.50398e-05	0.000151142	UP
						TPM2	2.57774	3.74458e-07	1.72541e-05	UP
						KC6	2.57598	0.000929837	0.00279349	UP
						TMEM229A	2.57268	0.00508414	0.0109454	UP
						GABRA5	2.56738	0.00420338	0.00936134	UP
						APOC1	2.56418	5.48228e-05	0.000348967	UP
						IGDCC3	2.5601	3.69381e-07	1.71455e-05	UP
						SLC29A3	2.55964	1.49607e-06	3.70295e-05	UP
						TSHZ2	2.55961	1.13559e-05	0.000125118	UP
						PLEKHG4	2.55706	4.04141e-05	0.000282149	UP
						MEIS1-AS3	2.55492	0.00011345	0.000576439	UP
						HS3ST4	2.55163	1.30461e-05	0.000136159	UP
						PIEZO1	2.55046	1.97672e-05	0.000178124	UP
						CLEC18B	2.54953	5.67453e-05	0.000356065	UP
						LINC02575	2.54734	0.000265977	0.00107533	UP
						PRKCB	2.54531	9.57275e-06	0.000112459	UP
						ICA1	2.53334	4.92892e-05	0.000323894	UP
						TESK2	2.52913	0.000237985	0.000989446	UP
						DDN-AS1	2.51575	0.000213434	0.000909848	UP
						LOC101929174	2.51469	5.61198e-05	0.000353289	UP
						LINC00621	2.51026	2.19739e-05	0.000190877	UP
						IFI16	2.49714	0.000243451	0.00100586	UP
						SGK2	2.49417	0.000117053	0.000590633	UP
						PRKCA	2.49152	0.00562214	0.0118654	UP
						LINC00173	2.48876	2.69557e-05	0.000216795	UP
						LOC124909409	2.48726	1.87409e-05	0.000171932	UP
						RRAS	2.48605	0.000193803	0.000846026	UP
						PCDH18	2.48346	9.66924e-08	9.34714e-06	UP
						LAMB1	2.4797	7.81401e-07	2.52866e-05	UP
						RNF125	2.4794	0.000168229	0.000762613	UP
						CLEC18A	2.47428	0.00284823	0.00683114	UP
						PODXL	2.46237	3.1041e-05	0.000236968	UP
						LOC101929819	2.46236	0.0224037	0.0377249	UP
						PPP1R16B	2.45023	9.79103e-05	0.000520077	UP
						CSF2RA	2.44309	0.00057028	0.00192815	UP
						HTATIP2	2.44264	0.00268848	0.00651379	UP
						RPP25	2.4343	2.04858e-05	0.000182363	UP
						RBMS3	2.43382	0.000222146	0.000939207	UP
						ECE1	2.42909	6.09483e-09	3.4325e-06	UP
						GSDMD	2.425	2.98316e-05	0.000232097	UP
						ITGA9	2.42456	1.77998e-06	4.05246e-05	UP
						SGCG	2.41715	0.000111333	0.000570944	UP
						SERHL	2.41489	0.00100361	0.00295925	UP
						SLCO4C1	2.41168	0.000550285	0.00188091	UP
						SYCP2L	2.41109	2.11297e-05	0.000186057	UP
						IQGAP2	2.40762	7.54075e-08	8.21233e-06	UP
						CNN1	2.40705	5.74242e-05	0.000359303	UP
						FIRRE	2.40418	0.0014063	0.00385983	UP
						PAX8	2.40253	0.000388197	0.00143595	UP
						VPS9D1-AS1	2.40171	8.38608e-05	0.000467657	UP
						MEIS1	2.39933	7.45998e-07	2.46052e-05	UP
						FXYD1	2.39241	0.000125345	0.000618351	UP
						HAPLN2	2.38945	4.49238e-05	0.000304142	UP
						DTX3L	2.38913	1.44563e-06	3.66903e-05	UP
						ISG15	2.38539	3.25766e-05	0.00024434	UP
						BEND4	2.38514	7.09744e-05	0.000417857	UP
						ENPEP	2.37648	1.75216e-05	0.000165693	UP
						GREB1	2.37266	4.56548e-07	1.9121e-05	UP
						NHSL2	2.36099	0.00037027	0.00138759	UP
						ITGA1	2.36055	0.000120871	0.000602637	UP
						CASZ1	2.35967	1.0339e-05	0.000117868	UP
						TMBIM1	2.35875	0.000266132	0.00107568	UP
						LOC124903673	2.3538	2.88083e-05	0.00022688	UP
						KREMEN2	2.34179	0.000124608	0.000616489	UP
						FLVCR1-DT	2.34125	2.57191e-06	5.08369e-05	UP
						QPRT	2.33173	1.02283e-06	2.96217e-05	UP
						ADSS1	2.33118	3.67163e-07	1.71455e-05	UP
						TNFRSF14	2.32961	0.000241965	0.00100187	UP
						LGR4	2.32839	1.64652e-05	0.000159546	UP
						TCIRG1	2.32368	0.000266566	0.00107659	UP
						ZP3	2.3183	6.75232e-06	9.12687e-05	UP
						CREG1	2.31745	4.23903e-09	3.4325e-06	UP
						SYCP2	2.31151	2.81758e-05	0.000223652	UP
						LMOD1	2.3081	0.00104692	0.00306064	UP
						TSGA10IP	2.30751	0.000989081	0.00293012	UP
						LINC01465	2.29789	8.78467e-05	0.000483251	UP
						POU4F1	2.29412	0.000317216	0.00123029	UP
						MICB	2.29072	0.000837215	0.00256873	UP
						RHBDF2	2.28972	3.67498e-05	0.000264956	UP
						TMIGD2	2.28238	0.00126976	0.00355781	UP
						FER1L4	2.28093	0.00692521	0.0141231	UP
						IQCH-AS1	2.2802	3.07883e-06	5.58879e-05	UP
						ADAMTSL4	2.27969	3.15187e-05	0.000239195	UP
						EVC2	2.27754	1.3211e-07	1.03535e-05	UP
						ARHGAP6	2.27566	4.13596e-07	1.81888e-05	UP
						C16orf54	2.27408	1.00595e-05	0.000115706	UP
						LOC101928217	2.2736	3.57808e-05	0.000259302	UP
						MYO15B	2.2684	6.29018e-08	7.95862e-06	UP
						ZFP3	2.26799	0.0298159	0.0482531	UP
						CLDN5	2.26544	0.000258246	0.00105041	UP
						SH2B3	2.26161	6.85092e-08	8.06044e-06	UP
						PKDCC	2.25395	0.00839187	0.0165712	UP
						ESRRG	2.25386	0.000130345	0.000636914	UP
						DRAM1	2.25289	3.16343e-06	5.64517e-05	UP
						EMILIN2	2.24903	3.12854e-05	0.000238072	UP
						SOD3	2.24896	0.00640101	0.0132572	UP
						P2RX3	2.245	0.000436036	0.00157369	UP
						PDLIM3	2.24183	1.29087e-05	0.000135378	UP
						TMEM35B	2.23813	4.83975e-06	7.33854e-05	UP
						CA8	2.23634	0.000207987	0.000892376	UP
						SLC50A1	2.23613	7.83977e-08	8.34804e-06	UP
						DYSF	2.23176	8.7446e-06	0.00010727	UP
						LOC124903701	2.22908	0.000427644	0.00154844	UP
						LMX1A	2.22373	3.61672e-06	6.10139e-05	UP
						HSPA2	2.22363	7.44407e-05	0.000432617	UP
						MPZ	2.22205	6.34181e-06	8.74038e-05	UP
						TGFB1	2.22164	1.82682e-05	0.00016977	UP
						SLC6A9	2.22099	8.52666e-05	0.000473274	UP
						DNHD1	2.21699	1.56391e-05	0.000154294	UP
						PLEKHG6	2.21652	0.000494295	0.00172897	UP
						MICA-AS1	2.21208	0.00623034	0.0129664	UP
						SORL1	2.21205	3.20892e-05	0.000242058	UP
						GABRQ	2.20168	6.72753e-09	3.4325e-06	UP
						MAP4K1	2.20055	3.68262e-06	6.16863e-05	UP
						CCDC3	2.20033	9.88041e-05	0.000523384	UP
						LDLRAP1	2.19641	2.33949e-08	5.0069e-06	UP
						IRX2	2.19502	0.000726259	0.00231124	UP
						TMEM160	2.19446	6.638e-05	0.000399471	UP
						LOC101928868	2.19003	0.000521686	0.00180595	UP
						ARHGAP29	2.18484	0.000782422	0.00244335	UP
						FZD7	2.18311	3.66366e-08	6.12179e-06	UP
						MEIS2	2.1817	0.00039924	0.00146851	UP
						RASSF10	2.18161	0.00188387	0.00488374	UP
						BISPR	2.18147	0.00594766	0.0124553	UP
						FAM89A	2.17931	1.78141e-05	0.000166779	UP
						EMILIN1	2.17752	3.6113e-07	1.71455e-05	UP
						ARHGAP25	2.1771	0.000365454	0.00137388	UP
						FILIP1	2.17673	0.000119702	0.000599716	UP
						PYGM	2.17589	5.90175e-05	0.000367041	UP
						PARP9	2.17569	8.69923e-05	0.000479919	UP
						LOC105376289	2.17365	0.00386824	0.008759	UP
						L1TD1	2.17171	0.000320571	0.00124112	UP
						C5orf38	2.16979	0.000841767	0.00257859	UP
						FAM238C	2.16568	1.29836e-05	0.00013569	UP
						PTPN14	2.16199	1.64942e-05	0.000159627	UP
						PDE3A	2.16151	5.19944e-07	2.05265e-05	UP
						PRSS8	2.15947	0.0059606	0.0124807	UP
						MAN1C1	2.14826	5.31034e-07	2.06996e-05	UP
						GAS5	2.14775	5.7401e-07	2.15523e-05	UP
						NTF3	2.14568	0.000152765	0.000712411	UP
						SKAP2	2.13818	2.61798e-06	5.13588e-05	UP
						PCDH11X	2.1329	0.0267399	0.0439711	UP
						VWCE	2.13199	5.82244e-06	8.15438e-05	UP
						RAB4A-AS1	2.12753	2.18128e-05	0.000190013	UP
						SLCO1A2	2.12371	0.000290746	0.00114752	UP
						TRIM14	2.12278	0.000141118	0.000673769	UP
						BTN3A2	2.12065	1.06071e-06	3.01602e-05	UP
						LINC00869	2.11918	2.53988e-05	0.000207657	UP
						UCN	2.11547	0.000221909	0.000938461	UP
						RPS10-NUDT3	2.11317	0.00565787	0.0119277	UP
						SNCG	2.1079	0.000264198	0.00106898	UP
						LOC124904163	2.10579	3.12936e-05	0.000238072	UP
						FHL2	2.10341	8.70547e-07	2.68219e-05	UP
						LOC101927914	2.10302	0.00152198	0.00411152	UP
						RPL13AP5	2.09659	1.2521e-05	0.00013247	UP
						NR3C2	2.09519	0.00153765	0.0041442	UP
						GYG1	2.095	4.81759e-07	1.96212e-05	UP
						TNFRSF1B	2.09469	6.61223e-06	9.00856e-05	UP
						OPLAH	2.09264	0.000835747	0.00256575	UP
						SHFL	2.09028	0.00303728	0.00718081	UP
						URAHP	2.08681	0.00014719	0.00069566	UP
						PENK	2.08409	0.00171285	0.00452965	UP
						SH2D4A	2.08045	4.61213e-05	0.000308863	UP
						PLXNA2	2.08015	0.000299231	0.00117202	UP
						PFKP	2.07978	9.05986e-05	0.000494687	UP
						MEIOC	2.07659	1.19038e-05	0.000129036	UP
						FGF3	2.07245	0.00108973	0.0031583	UP
						ONECUT2	2.07076	0.000383822	0.00142454	UP
						NKAIN2	2.06986	0.011306	0.0211796	UP
						IGF2	2.06774	0.00382058	0.00866761	UP
						PAPLN	2.05855	2.02955e-05	0.000181297	UP
						EHD2	2.058	1.73404e-05	0.000164414	UP
						ANGPT1	2.05465	0.000226659	0.000953329	UP
						PCSK6	2.05031	2.28363e-05	0.00019443	UP
						ERVMER34-1	2.04349	1.70632e-05	0.000162753	UP
						PNPO	2.04165	0.000166718	0.000758908	UP
						NFKB2	2.03974	4.51921e-07	1.91131e-05	UP
						HLA-C	2.03861	1.49637e-05	0.000150573	UP
						LTBP2	2.03569	2.9414e-06	5.41808e-05	UP
						LOC105373247	2.03535	6.65875e-05	0.000400108	UP
						HHLA3	2.03172	1.76277e-05	0.000166118	UP
						STXBP2	2.02858	0.000341274	0.00130588	UP
						IL27RA	2.02238	0.000136249	0.000658056	UP
						SLC29A2	2.01749	0.000406509	0.0014887	UP
						HSPG2	2.01337	1.55198e-05	0.00015404	UP
						RHCE	2.01125	1.38e-05	0.000141351	UP
						ETNK2	2.01098	5.09228e-07	2.03576e-05	UP
						ARHGEF4	2.0104	0.002937	0.00700346	UP
						CRIP3	2.00995	5.02281e-05	0.000328248	UP
						SULF1	2.00184	2.86641e-08	5.43164e-06	UP
						FRY	-2.00028	0.0016291	0.00435065	DOWN
						LINC00957	-2.00071	7.66396e-05	0.000441174	DOWN
						LINC02969	-2.0008	0.000377404	0.00140817	DOWN
						MGARP	-2.00189	0.00324579	0.0075935	DOWN
						ANKRD20A1	-2.00546	2.3081e-05	0.000195435	DOWN
						NMNAT2	-2.00651	0.00045631	0.0016282	DOWN
						FAM81B	-2.0066	0.0184738	0.0320443	DOWN
						GPRIN1	-2.00976	4.95548e-06	7.42649e-05	DOWN
						ZNF549	-2.01124	3.57391e-05	0.000259121	DOWN
						GPRIN2	-2.01249	2.10599e-07	1.33107e-05	DOWN
						SARM1	-2.01497	1.11649e-06	3.09046e-05	DOWN
						SNAP91	-2.01502	2.18936e-05	0.000190446	DOWN
						FAM181B	-2.01609	0.00319769	0.00750715	DOWN
						SERPINI1	-2.01921	0.000641732	0.00210582	DOWN
						TSC22D1-AS1	-2.02255	0.000313617	0.00121939	DOWN
						LMTK3	-2.02524	0.000351055	0.00133503	DOWN
						GRIN2D	-2.02634	9.48518e-07	2.85406e-05	DOWN
						EPHA6	-2.02697	0.000357827	0.00135511	DOWN
						LOC105374042	-2.02871	0.000168273	0.000762613	DOWN
						GDAP1	-2.03189	1.38684e-08	4.28146e-06	DOWN
						MMP14	-2.03432	1.02076e-07	9.38443e-06	DOWN
						ANK1	-2.03877	0.000426041	0.00154447	DOWN
						EFCAB10	-2.04269	0.00112695	0.00324062	DOWN
						LOC107987003	-2.0434	6.70032e-05	0.000401744	DOWN
						MAGI2	-2.04517	7.45574e-06	9.72016e-05	DOWN
						FOS	-2.04799	0.000116688	0.000589587	DOWN
						MPIG6B	-2.04858	6.36458e-05	0.000387091	DOWN
						RSPH10B2	-2.05096	0.000371743	0.0013921	DOWN
						THSD4	-2.05198	2.40078e-06	4.86386e-05	DOWN
						TMEM268	-2.05373	1.53522e-06	3.74963e-05	DOWN
						DNAAF1	-2.05411	0.000309737	0.00120704	DOWN
						LINC01102	-2.05476	0.000944863	0.00283092	DOWN
						LOC124905403	-2.0568	0.000393144	0.00145146	DOWN
						DENND6B	-2.0572	1.0172e-07	9.38443e-06	DOWN
						PCDH10-DT	-2.05882	4.85938e-05	0.000320279	DOWN
						FOXN4	-2.06322	0.00392507	0.00886429	DOWN
						MEGF10	-2.06361	6.26148e-06	8.66836e-05	DOWN
						PCDHA10	-2.06512	4.39477e-05	0.000299636	DOWN
						BTBD17	-2.0669	2.26367e-06	4.75402e-05	DOWN
						SLC12A5	-2.06695	0.0182634	0.0317232	DOWN
						KCNH1	-2.06731	0.00291835	0.00696786	DOWN
						POU6F1	-2.07199	8.67315e-07	2.67757e-05	DOWN
						HDC	-2.07268	4.05247e-05	0.00028241	DOWN
						SPRED3	-2.0736	2.92357e-05	0.00022931	DOWN
						NXPH4	-2.0746	0.0287092	0.0467661	DOWN
						LOC644554	-2.07901	2.49323e-05	0.000205242	DOWN
						GOLGA6L4	-2.0802	1.42326e-06	3.6422e-05	DOWN
						MPP3	-2.08097	0.000738142	0.0023401	DOWN
						SSTR3	-2.08157	0.000758443	0.0023873	DOWN
						TMEM249	-2.08413	0.00228041	0.00569862	DOWN
						HSPA12A	-2.08746	4.29394e-06	6.84528e-05	DOWN
						PTCHD4	-2.08872	0.000120527	0.000601698	DOWN
						SOX9	-2.08954	1.21227e-05	0.000130234	DOWN
						LOC124904744	-2.09039	0.000158457	0.000729695	DOWN
						CAMK4	-2.09057	1.93262e-05	0.000175173	DOWN
						FLRT1	-2.0909	6.88347e-07	2.34038e-05	DOWN
						RGS7BP	-2.09211	1.39687e-06	3.59968e-05	DOWN
						B3GNT4	-2.09732	0.00154762	0.00416548	DOWN
						PAX2	-2.09823	0.00078921	0.00246007	DOWN
						NPY5R	-2.10136	9.73467e-05	0.000518153	DOWN
						TEK	-2.10197	2.38677e-05	0.000199362	DOWN
						PAX6	-2.10352	0.000564939	0.00191657	DOWN
						CARMIL3	-2.10357	2.78087e-07	1.52218e-05	DOWN
						FAM107A	-2.10639	7.44237e-08	8.20574e-06	DOWN
						NOTCH1	-2.10644	3.59796e-07	1.71455e-05	DOWN
						MAST1	-2.10708	8.62801e-07	2.66898e-05	DOWN
						RSPH4A	-2.10854	6.67147e-06	9.04599e-05	DOWN
						SEPT5-GP1BB	-2.11876	0.000398914	0.00146851	DOWN
						KIAA0895	-2.11911	5.52855e-06	7.92744e-05	DOWN
						IQCN	-2.12484	9.52401e-05	0.000511882	DOWN
						KCNC1	-2.127	4.76514e-06	7.2748e-05	DOWN
						DNAH9	-2.12939	5.78415e-06	8.12412e-05	DOWN
						PRR29	-2.13353	1.77689e-05	0.000166736	DOWN
						ZNF432	-2.13469	1.54133e-08	4.57539e-06	DOWN
						RASD1	-2.13644	6.80712e-05	0.000406793	DOWN
						DENND1B	-2.13749	7.52582e-05	0.000435601	DOWN
						PIANP	-2.14337	2.79563e-08	5.43164e-06	DOWN
						ENOX1	-2.14577	3.43984e-05	0.000252604	DOWN
						CACNG4	-2.14858	4.3105e-06	6.85241e-05	DOWN
						MMP23B	-2.1521	0.00160905	0.0043068	DOWN
						EFNA1	-2.15448	9.3212e-05	0.000504672	DOWN
						MAFK	-2.1557	8.78784e-06	0.000107317	DOWN
						SHB	-2.15615	3.14792e-06	5.63705e-05	DOWN
						GXYLT2	-2.15799	0.00160881	0.0043068	DOWN
						IGSF21	-2.15853	4.61499e-06	7.12662e-05	DOWN
						ASS1	-2.1644	9.60407e-05	0.000513503	DOWN
						KIFC2	-2.16596	3.90136e-05	0.000276128	DOWN
						ZDHHC22	-2.16673	0.00937522	0.0181822	DOWN
						MAP3K13	-2.17984	4.44216e-07	1.89418e-05	DOWN
						PTPN5	-2.18006	5.72502e-06	8.08522e-05	DOWN
						SRY	-2.18107	0.000133016	0.000645876	DOWN
						SP8	-2.18184	0.000136621	0.000659438	DOWN
						ZBTB7C	-2.19039	0.00543736	0.0115464	DOWN
						GRM1	-2.19083	0.00488634	0.0105849	DOWN
						GSE1	-2.19203	2.04195e-06	4.42691e-05	DOWN
						PLD1	-2.19259	0.000742058	0.00234801	DOWN
						ADGRG1	-2.20441	8.53679e-05	0.000473666	DOWN
						LOC100288175	-2.20696	0.0057851	0.0121627	DOWN
						STK17A	-2.20942	5.34619e-08	7.3682e-06	DOWN
						ZNF71-SMIM17	-2.21017	0.0194548	0.0334638	DOWN
						MAP1LC3A	-2.21266	3.47005e-06	5.95151e-05	DOWN
						GLIS3	-2.21662	2.69294e-07	1.49821e-05	DOWN
						FOXP2	-2.22021	0.00838137	0.0165526	DOWN
						GDPD2	-2.22516	3.84568e-06	6.33531e-05	DOWN
						VIPR2	-2.2255	0.00326343	0.00762354	DOWN
						CHST8	-2.22957	1.71426e-05	0.00016314	DOWN
						CAMK2A	-2.23158	7.67135e-06	9.88438e-05	DOWN
						NKAIN3	-2.23183	8.9463e-06	0.000108822	DOWN
						EFNA2	-2.23261	3.32761e-05	0.000247698	DOWN
						CORO2B	-2.23278	4.07661e-05	0.000283603	DOWN
						ETV4	-2.23892	0.0022666	0.00567147	DOWN
						LOC105376139	-2.23906	6.72526e-06	9.09825e-05	DOWN
						TGFB1I1	-2.24248	0.000155687	0.000722111	DOWN
						NEUROD4	-2.24833	7.4451e-06	9.7145e-05	DOWN
						DNAH11	-2.24917	0.000633568	0.00208746	DOWN
						ANKRD20A2P	-2.24947	5.342e-07	2.07705e-05	DOWN
						SYT16	-2.25526	0.000785351	0.00245102	DOWN
						ST8SIA6	-2.25566	0.00724915	0.0146696	DOWN
						FBLN1	-2.25665	4.66783e-06	7.18064e-05	DOWN
						AMIGO2	-2.25796	0.000272208	0.00109479	DOWN
						KCNK1	-2.25835	6.94998e-05	0.00041249	DOWN
						GXYLT1P3	-2.25999	0.000406424	0.0014887	DOWN
						CFAP206	-2.26457	8.64055e-06	0.00010653	DOWN
						BDNF	-2.26542	7.40158e-06	9.69871e-05	DOWN
						AJM1	-2.26833	8.32369e-05	0.000465187	DOWN
						VAX2	-2.26844	0.000126527	0.000622197	DOWN
						PCSK1N	-2.2699	0.000169977	0.000768307	DOWN
						LRRC46	-2.26995	5.07125e-05	0.000330574	DOWN
						PCDH17	-2.26999	0.000149088	0.000700598	DOWN
						RPS6KL1	-2.27055	9.85301e-05	0.000522291	DOWN
						LOC728485	-2.27062	0.000516485	0.00179277	DOWN
						KCNJ13	-2.27285	0.000588618	0.00197477	DOWN
						HES6	-2.28068	4.22959e-05	0.000290945	DOWN
						MAP2	-2.28313	1.3633e-05	0.000140199	DOWN
						CADM3-AS1	-2.29176	3.29177e-05	0.00024595	DOWN
						DDC	-2.29252	0.00019874	0.000862696	DOWN
						PTPRT	-2.29566	0.000410769	0.0015011	DOWN
						NDRG4	-2.29677	1.21285e-05	0.000130234	DOWN
						BMP4	-2.29873	0.00822652	0.0163031	DOWN
						PRSS35	-2.30017	0.00711819	0.0144612	DOWN
						SYT7	-2.30032	2.36416e-08	5.0069e-06	DOWN
						ALOX5	-2.30099	0.000304934	0.00119041	DOWN
						TBC1D30	-2.30171	3.08428e-08	5.60105e-06	DOWN
						LOC124907771	-2.30418	7.82198e-05	0.000446524	DOWN
						CCEPR	-2.3042	2.09077e-05	0.000184856	DOWN
						ADCYAP1	-2.31005	9.43375e-06	0.000111694	DOWN
						LOC112268244	-2.31039	1.85488e-05	0.000171208	DOWN
						KITLG	-2.31075	4.70661e-07	1.93221e-05	DOWN
						RAB9B	-2.31097	2.6634e-05	0.000215286	DOWN
						BASP1-AS1	-2.31636	9.23903e-05	0.00050171	DOWN
						TIGD3	-2.31654	5.19752e-07	2.05265e-05	DOWN
						SNAP25	-2.3175	0.000263803	0.00106822	DOWN
						MATN2	-2.31951	0.0221547	0.0373341	DOWN
						SYN1	-2.31953	8.07647e-05	0.000454497	DOWN
						UNC13A	-2.3218	0.00103695	0.00303438	DOWN
						GDPD5	-2.32308	4.55984e-06	7.08419e-05	DOWN
						EFCAB12	-2.32946	4.20979e-05	0.000289841	DOWN
						RASGRP1	-2.32947	9.96217e-06	0.000115016	DOWN
						AVIL	-2.33382	0.0011697	0.00333312	DOWN
						SHISA7	-2.33536	9.76903e-05	0.000519803	DOWN
						EBF2	-2.33541	8.86578e-07	2.70713e-05	DOWN
						ABCG4	-2.33636	4.51515e-05	0.000305416	DOWN
						SLC1A4	-2.33698	8.55371e-06	0.000105882	DOWN
						ZNF594-DT	-2.34242	1.58108e-05	0.000154857	DOWN
						PCDHAC2	-2.34353	0.00543419	0.0115429	DOWN
						ZNF256	-2.34364	5.53113e-06	7.92744e-05	DOWN
						C17orf97	-2.34538	2.62361e-06	5.13588e-05	DOWN
						PCDHGB7	-2.34876	4.33719e-07	1.87236e-05	DOWN
						GLIPR1L2	-2.35088	0.000544287	0.00186661	DOWN
						LOC124905219	-2.35115	0.00257208	0.00629302	DOWN
						DOC2B	-2.35183	0.00143746	0.0039265	DOWN
						MYO3A	-2.35919	5.77546e-07	2.1586e-05	DOWN
						CDKN2D	-2.36004	1.08196e-06	3.04678e-05	DOWN
						CCDC184	-2.36133	5.09236e-07	2.03576e-05	DOWN
						CAMK2N2	-2.36682	8.61666e-05	0.000476898	DOWN
						SCN5A	-2.36747	2.30578e-05	0.000195435	DOWN
						TPPP	-2.36946	7.9898e-08	8.34804e-06	DOWN
						SHISA2	-2.36947	0.000196559	0.000855154	DOWN
						MCUB	-2.37583	2.67131e-05	0.000215774	DOWN
						DIRAS2	-2.3782	5.10813e-06	7.60944e-05	DOWN
						ARHGAP31	-2.37904	0.0195828	0.0336352	DOWN
						LOC105373071	-2.37916	0.000126282	0.000621583	DOWN
						SLC22A15	-2.37956	2.30728e-07	1.39122e-05	DOWN
						KCNA6	-2.37996	1.45959e-06	3.66903e-05	DOWN
						PCDHB14	-2.38174	1.25032e-05	0.00013247	DOWN
						RIPOR2	-2.3852	1.24456e-07	1.00581e-05	DOWN
						LINC03025	-2.39016	6.99661e-05	0.000414109	DOWN
						MAP6	-2.39135	4.44735e-09	3.4325e-06	DOWN
						MMEL1-AS1	-2.39164	0.0212341	0.0360226	DOWN
						SYT14	-2.39794	0.000193909	0.000846248	DOWN
						NPTXR	-2.40138	0.00228279	0.0057018	DOWN
						EPHB3	-2.40262	3.72796e-08	6.12179e-06	DOWN
						CFAP46	-2.40647	3.22304e-06	5.70726e-05	DOWN
						KSR2	-2.40751	0.000205597	0.000885735	DOWN
						DGKI	-2.40857	7.48774e-06	9.75209e-05	DOWN
						TREX1	-2.40884	3.23851e-05	0.000243253	DOWN
						SLITRK3	-2.40898	0.00378044	0.0085993	DOWN
						CACNG8	-2.40937	0.0039129	0.00884326	DOWN
						DCLK1	-2.41258	1.31971e-05	0.000137264	DOWN
						ISLR	-2.41444	0.0108602	0.0204811	DOWN
						LOC124903206	-2.4226	0.00110251	0.00318993	DOWN
						NRP1	-2.42444	0.000195346	0.000851318	DOWN
						DDR2	-2.42704	4.01112e-06	6.55193e-05	DOWN
						FBLIM1	-2.42735	1.01881e-07	9.38443e-06	DOWN
						CPLX1	-2.42746	0.000156516	0.000724678	DOWN
						LEMD1-DT	-2.42817	3.64058e-07	1.71455e-05	DOWN
						CHN2	-2.42968	2.92061e-08	5.43164e-06	DOWN
						NAT16	-2.43008	0.00356662	0.00819424	DOWN
						CFAP65	-2.43088	4.46484e-05	0.000303208	DOWN
						TUBB4A	-2.43175	1.08538e-06	3.04678e-05	DOWN
						COPG2IT1	-2.43378	0.000887481	0.00269192	DOWN
						LOC124904336	-2.43518	0.000112196	0.000573652	DOWN
						IL17RD	-2.4458	8.48973e-07	2.63677e-05	DOWN
						SPRY4	-2.45248	0.0259086	0.0428185	DOWN
						ZNF350	-2.45542	0.00042265	0.00153651	DOWN
						C10orf82	-2.45765	0.00510661	0.0109877	DOWN
						NRXN2	-2.45927	1.66933e-05	0.000160887	DOWN
						TIMP2	-2.46066	1.27434e-07	1.02451e-05	DOWN
						INHBB	-2.4666	0.00153861	0.00414558	DOWN
						SLIT1	-2.46765	7.55167e-05	0.000436583	DOWN
						HAS3	-2.46844	0.000164171	0.000749305	DOWN
						COL9A3	-2.47062	0.0137103	0.0249302	DOWN
						DAW1	-2.47572	0.000667431	0.00216894	DOWN
						GABRA3	-2.47664	2.73891e-06	5.18746e-05	DOWN
						PCDH9	-2.47676	1.0104e-06	2.93721e-05	DOWN
						NEK10	-2.4769	4.41236e-06	6.93314e-05	DOWN
						TMEM121B	-2.49408	7.05594e-08	8.06044e-06	DOWN
						KIF1A	-2.49906	4.86103e-07	1.96942e-05	DOWN
						YWHAH-AS1	-2.50173	6.47263e-05	0.000391503	DOWN
						BICDL1	-2.50531	9.53726e-05	0.00051195	DOWN
						DNAAF3	-2.50596	2.79872e-05	0.000222342	DOWN
						JAKMIP1	-2.5064	0.00297649	0.00707559	DOWN
						CEP170B	-2.50767	9.63418e-06	0.000112662	DOWN
						RCAN2	-2.5083	1.22588e-05	0.000131057	DOWN
						RIMS1	-2.51371	0.000133708	0.000648418	DOWN
						LRRC55	-2.5143	0.00356415	0.00819182	DOWN
						PAK6	-2.516	0.00183373	0.00477892	DOWN
						CITED1	-2.517	0.000131688	0.000641242	DOWN
						KCND2	-2.51762	2.99949e-06	5.4923e-05	DOWN
						SCN3A	-2.51772	0.000298377	0.00117015	DOWN
						GABRE	-2.52024	1.81934e-06	4.09986e-05	DOWN
						FMNL1	-2.52958	8.46351e-06	0.000104967	DOWN
						FAM20C	-2.53029	2.32644e-06	4.81811e-05	DOWN
						CSDC2	-2.53189	1.98787e-05	0.000178815	DOWN
						KLHL35	-2.53333	8.1485e-06	0.000102794	DOWN
						SLC37A1	-2.53519	5.93032e-08	7.69247e-06	DOWN
						LOC124902968	-2.53572	2.75321e-05	0.000219972	DOWN
						SNX22	-2.53648	0.00029568	0.00116342	DOWN
						DPF1	-2.53902	5.35638e-06	7.79275e-05	DOWN
						GPR85	-2.54258	2.36736e-06	4.82728e-05	DOWN
						ELN	-2.54346	1.05597e-06	3.01293e-05	DOWN
						FRMPD2	-2.54789	0.000706608	0.00226463	DOWN
						FZD8	-2.56207	6.62394e-06	9.00856e-05	DOWN
						ZMYND10	-2.5652	7.77204e-06	9.96422e-05	DOWN
						ZNF225-AS1	-2.57026	1.00335e-06	2.93327e-05	DOWN
						ZFPM2	-2.57317	3.44601e-07	1.71455e-05	DOWN
						PAK5	-2.57848	2.54522e-06	5.05997e-05	DOWN
						NRN1	-2.58277	5.33209e-08	7.3682e-06	DOWN
						VGF	-2.58656	0.0110793	0.0208257	DOWN
						TCEAL6	-2.58712	6.415e-06	8.80978e-05	DOWN
						BEGAIN	-2.58936	0.000119501	0.000599289	DOWN
						SYT13	-2.60278	3.86163e-05	0.000274496	DOWN
						LINC01963	-2.60502	8.50072e-05	0.000472514	DOWN
						DRD4	-2.60794	0.025859	0.0427641	DOWN
						PIPOX	-2.61159	0.000156831	0.000725456	DOWN
						MKRN3	-2.61171	6.64328e-07	2.28897e-05	DOWN
						KIF5C	-2.61479	1.92443e-08	4.85994e-06	DOWN
						PCDHGB2	-2.62003	0.000261241	0.00106007	DOWN
						SLC4A3	-2.62266	2.59235e-07	1.48206e-05	DOWN
						FEZF2	-2.6305	5.19556e-05	0.000336536	DOWN
						SLC6A1	-2.63119	0.000838372	0.00257026	DOWN
						GDAP1L1	-2.63132	1.69255e-06	3.93466e-05	DOWN
						C21orf62	-2.63439	8.74919e-06	0.00010727	DOWN
						FOXD4	-2.636	0.00239191	0.00592546	DOWN
						PRNP	-2.638	0.00130966	0.00364711	DOWN
						LURAP1L	-2.63859	3.04961e-05	0.000234431	DOWN
						BSN	-2.64184	6.83346e-06	9.18151e-05	DOWN
						ZIC4	-2.64454	1.94504e-07	1.27905e-05	DOWN
						PANO1	-2.64589	0.00210098	0.00533487	DOWN
						LINC00487	-2.64916	3.02042e-05	0.000233412	DOWN
						DIRAS1	-2.64958	5.62982e-09	3.4325e-06	DOWN
						FLRT2	-2.65429	6.1856e-05	0.000378615	DOWN
						NHLH1	-2.65786	9.33727e-06	0.000111474	DOWN
						ZNF233	-2.65839	0.000191951	0.000840795	DOWN
						LINC01159	-2.65897	4.08082e-07	1.79976e-05	DOWN
						DMRTA1	-2.66293	0.000218705	0.000927709	DOWN
						PCDH7	-2.66448	9.67899e-05	0.000516079	DOWN
						CDKN1A	-2.66895	2.41396e-07	1.4168e-05	DOWN
						PNMA8B	-2.67187	9.52387e-06	0.000112222	DOWN
						GPNMB	-2.67459	0.000409852	0.00149846	DOWN
						DUSP6	-2.67602	5.11765e-05	0.000333176	DOWN
						WNT8B	-2.67623	9.76548e-06	0.000113636	DOWN
						MIR124-1HG	-2.67763	3.76818e-05	0.000269655	DOWN
						CACNA2D1	-2.67809	1.8924e-05	0.000172642	DOWN
						ABCG1	-2.6828	3.12576e-05	0.000238033	DOWN
						WNT4	-2.68735	0.00030409	0.00118924	DOWN
						TMEM130	-2.68991	6.76531e-05	0.000404935	DOWN
						CAPN6	-2.69868	0.000799284	0.00248145	DOWN
						CNTN1	-2.70206	0.000228533	0.00095938	DOWN
						LOC124904387	-2.71134	7.81919e-05	0.000446524	DOWN
						PHYHIPL	-2.71581	1.10778e-08	3.97666e-06	DOWN
						TNNT1	-2.71696	0.00229807	0.00573348	DOWN
						GCNT1	-2.71897	0.00185437	0.00481969	DOWN
						PCDHB5	-2.72548	0.00163097	0.00435413	DOWN
						TPPP3	-2.72654	0.00419183	0.00933965	DOWN
						PPP2R2B	-2.72787	0.00510579	0.0109874	DOWN
						SPEF1	-2.731	7.79609e-05	0.000445871	DOWN
						HID1	-2.73241	1.54216e-07	1.1176e-05	DOWN
						LOC124904607	-2.73265	1.4217e-06	3.6422e-05	DOWN
						ZNF582	-2.73492	1.57558e-05	0.000154417	DOWN
						HPCAL4	-2.73545	7.9098e-05	0.00044952	DOWN
						POMC	-2.74389	0.00918898	0.0178776	DOWN
						TMPRSS5	-2.74498	2.8833e-06	5.35578e-05	DOWN
						PCDH1	-2.74645	7.38923e-05	0.000430091	DOWN
						BRINP1	-2.75266	0.00771947	0.015453	DOWN
						NSG1	-2.75268	1.09326e-05	0.000122386	DOWN
						FBLN5	-2.75433	1.43985e-06	3.66903e-05	DOWN
						CHST9	-2.75652	0.000259965	0.00105573	DOWN
						TEKT1	-2.75753	0.000724327	0.00230625	DOWN
						UNC80	-2.76929	7.10325e-05	0.000417857	DOWN
						SCG3	-2.77379	9.90133e-07	2.92489e-05	DOWN
						CNTNAP4	-2.77941	0.000381753	0.00141862	DOWN
						SCN1A	-2.78327	0.00385594	0.00873373	DOWN
						POU2F2	-2.78663	2.28802e-08	5.0069e-06	DOWN
						SIT1	-2.79014	0.00317904	0.00747133	DOWN
						TMEM59L	-2.8011	8.43485e-06	0.000104831	DOWN
						ZIC4-AS1	-2.80448	3.33419e-06	5.81061e-05	DOWN
						SCUBE2	-2.80871	1.88018e-07	1.27905e-05	DOWN
						SLC10A4	-2.80897	5.29902e-05	0.000340673	DOWN
						AGPAT2	-2.81314	0.000997504	0.0029441	DOWN
						EPHA10	-2.81338	0.000199507	0.000865055	DOWN
						ZDHHC8P1	-2.8163	0.000318306	0.0012339	DOWN
						ABTB2	-2.81797	3.3327e-05	0.000247801	DOWN
						LOC105376722	-2.82138	7.81272e-06	9.99288e-05	DOWN
						NFIB	-2.82328	0.000418743	0.00152374	DOWN
						VSTM2A	-2.82811	3.74709e-05	0.000268275	DOWN
						LINC02609	-2.82823	4.9007e-05	0.000322335	DOWN
						MOXD1	-2.83592	0.000383593	0.00142435	DOWN
						LOC105370259	-2.84138	5.35159e-05	0.000343409	DOWN
						LOC441179	-2.84831	0.000425448	0.00154334	DOWN
						LINC01239	-2.8486	1.85671e-05	0.000171208	DOWN
						NACAD	-2.8555	8.97574e-09	3.64604e-06	DOWN
						DAPL1	-2.86233	0.00479843	0.0104381	DOWN
						GPC4	-2.86343	0.00119932	0.00340182	DOWN
						LONRF2	-2.8661	4.48225e-05	0.000303989	DOWN
						MANEAL	-2.86635	3.19565e-06	5.68952e-05	DOWN
						SPRN	-2.86809	0.000409794	0.00149846	DOWN
						AMER2	-2.87015	2.67628e-05	0.000215941	DOWN
						GPM6A	-2.87213	4.66219e-07	1.92663e-05	DOWN
						TMEM179	-2.87476	1.29459e-05	0.000135388	DOWN
						LOC105370670	-2.87623	0.000514575	0.00178735	DOWN
						MYH7	-2.87632	0.000913754	0.00275467	DOWN
						CORO1A	-2.8769	2.36786e-08	5.0069e-06	DOWN
						OR2L13	-2.8795	0.00018486	0.000816216	DOWN
						TMEM117	-2.88079	4.84247e-07	1.96706e-05	DOWN
						LOC124906206	-2.88523	3.52137e-06	5.99252e-05	DOWN
						CAMSAP3	-2.88733	7.92592e-08	8.34804e-06	DOWN
						OCA2	-2.89517	0.000554602	0.00189106	DOWN
						CHGB	-2.89629	4.59271e-07	1.91603e-05	DOWN
						GAS7	-2.90298	1.19544e-07	9.8574e-06	DOWN
						LHFPL4	-2.90671	0.00264874	0.00644179	DOWN
						PCSK1	-2.92112	9.41603e-08	9.2577e-06	DOWN
						ACKR1	-2.92116	0.000211499	0.000905101	DOWN
						PLPPR1	-2.92285	0.000161587	0.000740355	DOWN
						KCND3	-2.925	0.00679458	0.0139192	DOWN
						TEX26	-2.92568	0.00196089	0.00504556	DOWN
						SGIP1	-2.92607	2.12903e-05	0.000187045	DOWN
						LOC124909496	-2.93055	0.000109377	0.000563909	DOWN
						ZNF474	-2.93807	0.000125806	0.000620034	DOWN
						RETREG1	-2.93972	9.76082e-06	0.000113636	DOWN
						RALYL	-2.94074	3.18982e-05	0.000241481	DOWN
						SPACA6	-2.94237	2.30706e-05	0.000195435	DOWN
						ASPHD1	-2.94857	1.34285e-05	0.000138836	DOWN
						XKR7	-2.9495	1.74473e-06	4.00682e-05	DOWN
						STMN3	-2.95195	9.07876e-07	2.75866e-05	DOWN
						PLXNB3	-2.95926	0.000454266	0.00162324	DOWN
						PRDM16	-2.95941	7.28754e-06	9.60635e-05	DOWN
						RIPPLY3	-2.96196	8.84364e-05	0.000485975	DOWN
						L3MBTL2-AS1	-2.96241	0.00034349	0.00131163	DOWN
						SLC44A3	-2.96507	9.03562e-06	0.000109563	DOWN
						PPFIA2	-2.9657	5.76852e-05	0.000360228	DOWN
						MAPT	-2.96868	0.000173798	0.000781003	DOWN
						CCDC65	-2.96898	1.10106e-05	0.000122892	DOWN
						LINC00865	-2.9698	0.00184636	0.00480453	DOWN
						SPTB	-2.97428	3.0379e-06	5.54947e-05	DOWN
						CMPK2	-2.97472	3.66037e-06	6.14815e-05	DOWN
						C5orf49	-2.98184	2.1097e-06	4.53395e-05	DOWN
						PTCHD1	-2.98243	1.39304e-06	3.59762e-05	DOWN
						MPZL2	-2.9835	2.38448e-05	0.000199362	DOWN
						SORCS2	-2.98721	1.77693e-07	1.22999e-05	DOWN
						TTC29	-2.9901	2.90408e-05	0.000228245	DOWN
						SPON2	-2.99405	1.11718e-06	3.09046e-05	DOWN
						LBH	-2.99978	3.38916e-09	3.4325e-06	DOWN
						KCNIP4	-3.00064	0.0134052	0.0244675	DOWN
						DUSP8	-3.00838	1.23451e-05	0.00013142	DOWN
						DGCR5	-3.00914	6.19326e-07	2.23403e-05	DOWN
						CCDC177	-3.01453	3.51046e-07	1.71455e-05	DOWN
						GRIK2	-3.01504	7.62126e-07	2.49723e-05	DOWN
						SLC8A2	-3.01539	0.000229617	0.000962437	DOWN
						CHODL	-3.01722	1.61572e-06	3.83867e-05	DOWN
						SLCO4A1	-3.02075	5.44241e-05	0.000346953	DOWN
						ZNF582-DT	-3.02931	5.60429e-05	0.000353093	DOWN
						ATOH1	-3.02955	0.000471009	0.00166716	DOWN
						PCDH10	-3.03875	4.317e-05	0.000295509	DOWN
						EMP1	-3.0453	0.014724	0.0264833	DOWN
						CHRNA3	-3.04623	8.19131e-08	8.40502e-06	DOWN
						LZTS1	-3.05114	2.54562e-08	5.1703e-06	DOWN
						PCDHGB1	-3.05243	5.53702e-05	0.000351085	DOWN
						CNTNAP2	-3.05644	5.75249e-07	2.15523e-05	DOWN
						TFAP2C	-3.05894	0.000223258	0.000941586	DOWN
						AGAP2	-3.06564	3.21974e-05	0.000242557	DOWN
						SH2D3C	-3.07186	1.77864e-08	4.85994e-06	DOWN
						WSCD2	-3.07397	0.0103595	0.0197053	DOWN
						MIR217HG	-3.07522	7.14052e-06	9.44615e-05	DOWN
						CDK5R1	-3.07618	2.02887e-07	1.31036e-05	DOWN
						ADCY2	-3.07798	9.86833e-07	2.92375e-05	DOWN
						LMO1	-3.08187	3.76123e-06	6.24955e-05	DOWN
						ANKS1B	-3.0827	6.01074e-07	2.19862e-05	DOWN
						GMNC	-3.08495	0.000990281	0.00293109	DOWN
						REEP1	-3.08622	5.31366e-06	7.76648e-05	DOWN
						RIIAD1	-3.09344	1.76975e-05	0.000166311	DOWN
						NMRK2	-3.09403	0.003428	0.00794871	DOWN
						CACNA1E	-3.09774	0.00063739	0.00209467	DOWN
						UBE2Q2P1	-3.10068	1.81584e-06	4.09986e-05	DOWN
						GASK1B	-3.10324	4.46052e-05	0.000303049	DOWN
						IL13RA2	-3.10831	1.85936e-06	4.16232e-05	DOWN
						SAMD11	-3.11044	8.01567e-07	2.57235e-05	DOWN
						NAV3	-3.11211	7.77619e-07	2.52171e-05	DOWN
						PCDHB2	-3.11326	1.57002e-09	2.69276e-06	DOWN
						LOC107985535	-3.11928	0.00107801	0.00313188	DOWN
						HRH3	-3.1194	2.9334e-06	5.40979e-05	DOWN
						ATP1A3	-3.12138	1.30404e-07	1.03535e-05	DOWN
						SMPD3	-3.12452	2.07773e-06	4.47932e-05	DOWN
						AKAP6	-3.12644	2.67084e-06	5.14255e-05	DOWN
						B3GALT2	-3.13462	0.000286763	0.00113587	DOWN
						LOC107984555	-3.13536	2.35702e-05	0.000198056	DOWN
						LOC124908045	-3.14398	1.21563e-05	0.000130399	DOWN
						CYP2C8	-3.14591	3.61949e-07	1.71455e-05	DOWN
						PDZD7	-3.14687	8.58476e-05	0.000475701	DOWN
						SHD	-3.15171	1.45587e-05	0.00014746	DOWN
						CHGA	-3.15366	6.14571e-05	0.000376599	DOWN
						SPINK5	-3.15429	8.08437e-05	0.000454775	DOWN
						RSPO1	-3.15913	0.00108271	0.00314268	DOWN
						CNR1	-3.15954	4.6571e-05	0.000310527	DOWN
						EN1	-3.15991	0.000797128	0.00247625	DOWN
						ST6GALNAC2	-3.16294	0.00028668	0.00113583	DOWN
						GOLGA6L5P	-3.16832	4.53033e-06	7.05653e-05	DOWN
						C11orf87	-3.16932	0.0091448	0.0178074	DOWN
						PROK2	-3.1696	0.000673604	0.00218532	DOWN
						ADGRD1	-3.17047	6.58511e-07	2.27441e-05	DOWN
						ARFGEF3	-3.17548	3.32998e-05	0.000247718	DOWN
						LOC105379252	-3.17585	0.00194668	0.00501569	DOWN
						ZSCAN1	-3.17619	6.55199e-07	2.27441e-05	DOWN
						KCNQ3	-3.17802	1.91603e-07	1.27905e-05	DOWN
						KIAA0319	-3.18135	7.66427e-05	0.000441174	DOWN
						VSNL1	-3.18421	2.4368e-05	0.000202774	DOWN
						ZFHX4-AS1	-3.18962	1.75462e-07	1.22001e-05	DOWN
						LHFPL3	-3.19168	1.87027e-05	0.000171932	DOWN
						ZNF583	-3.19231	9.03048e-06	0.000109563	DOWN
						KCNN1	-3.21109	6.12506e-06	8.50238e-05	DOWN
						MATN3	-3.21191	0.000626856	0.0020701	DOWN
						PAG1	-3.2157	8.3906e-06	0.000104534	DOWN
						ACHE	-3.21792	4.82507e-06	7.32793e-05	DOWN
						NFIA	-3.2186	0.00326375	0.00762354	DOWN
						SPNS2	-3.22487	2.92639e-07	1.56846e-05	DOWN
						MGLL	-3.24404	1.09445e-05	0.00012242	DOWN
						MFSD6	-3.24491	3.51432e-05	0.00025673	DOWN
						CBLN2	-3.25079	0.00506172	0.0109017	DOWN
						SCN9A	-3.25337	5.88003e-05	0.00036628	DOWN
						LOC124909363	-3.25367	9.9222e-06	0.00011464	DOWN
						SNX10-AS1	-3.26547	1.8388e-07	1.2615e-05	DOWN
						ATOH7	-3.26568	0.00012284	0.000610284	DOWN
						CELF3	-3.26875	6.71477e-08	8.06044e-06	DOWN
						FAP	-3.27071	0.00017921	0.00079881	DOWN
						MAPK8IP2	-3.27147	1.46158e-07	1.08991e-05	DOWN
						RUNDC3B	-3.27152	1.08967e-05	0.000122329	DOWN
						MCF2	-3.27561	0.000911545	0.00275032	DOWN
						PRR16	-3.28506	0.000108997	0.000562174	DOWN
						BRINP3	-3.2856	0.0128192	0.02359	DOWN
						DMRTA2	-3.28627	2.41802e-05	0.000201663	DOWN
						CAMK2B	-3.29766	0.000962442	0.00287295	DOWN
						LOC105376218	-3.29917	0.000655978	0.00214077	DOWN
						RFTN1	-3.30228	7.14411e-09	3.43946e-06	DOWN
						FBXL16	-3.30284	5.44666e-06	7.85011e-05	DOWN
						PLCL1	-3.30384	1.68557e-05	0.000161505	DOWN
						OTX2-AS1	-3.30432	2.21698e-05	0.000191637	DOWN
						CRIP2	-3.30735	1.92585e-07	1.27905e-05	DOWN
						TLCD3B	-3.31039	5.03663e-08	7.30407e-06	DOWN
						ZNF229	-3.31095	5.48557e-07	2.10112e-05	DOWN
						SH3GL2	-3.31224	1.2293e-05	0.000131137	DOWN
						LOC105375164	-3.31498	2.89755e-05	0.000227848	DOWN
						CALY	-3.32111	3.70471e-05	0.000266701	DOWN
						TMEM151A	-3.33738	0.000204962	0.000883249	DOWN
						NPTX1	-3.34608	9.6242e-06	0.00011263	DOWN
						TTBK1	-3.35189	4.65511e-09	3.4325e-06	DOWN
						LOC100505715	-3.36371	0.000126938	0.000623422	DOWN
						NCAN	-3.36558	4.62392e-05	0.000309149	DOWN
						CHRNA4	-3.36678	2.11267e-07	1.33107e-05	DOWN
						TAC1	-3.37125	0.0014549	0.00396783	DOWN
						CD8A	-3.37727	1.06841e-05	0.000120821	DOWN
						FABP7	-3.37736	6.47906e-09	3.4325e-06	DOWN
						NKILA	-3.38277	0.00125127	0.00351621	DOWN
						LINC01508	-3.38461	0.00166101	0.00442209	DOWN
						H2BW3P	-3.3923	0.00730817	0.014764	DOWN
						PCSK2	-3.39919	2.65511e-06	5.13588e-05	DOWN
						FGF18	-3.40516	1.0844e-05	0.000121914	DOWN
						LOC124902814	-3.41112	5.97488e-05	0.000370246	DOWN
						BLACAT1	-3.41125	8.288e-09	3.55371e-06	DOWN
						ZNF283	-3.41682	5.20887e-06	7.65025e-05	DOWN
						KIF5A	-3.41686	3.7693e-08	6.12452e-06	DOWN
						NALCN	-3.42387	0.00062238	0.00205895	DOWN
						NPM2	-3.42974	2.722e-05	0.000217929	DOWN
						SUSD2	-3.44171	0.000264197	0.00106898	DOWN
						ZNF615	-3.44471	1.3532e-08	4.26284e-06	DOWN
						EBF3	-3.45246	4.29948e-06	6.84528e-05	DOWN
						ZNF597	-3.45634	4.1945e-05	0.000289347	DOWN
						KCNJ10	-3.45668	0.0128428	0.0236198	DOWN
						FEZF1-AS1	-3.45844	4.33738e-06	6.8739e-05	DOWN
						VEPH1	-3.46518	2.04444e-05	0.000182251	DOWN
						PLCH2	-3.47929	0.000174187	0.000781754	DOWN
						RHOJ	-3.48094	0.0137773	0.0250402	DOWN
						PNMA8C	-3.48153	8.12741e-07	2.59741e-05	DOWN
						CNTN2	-3.48874	1.06071e-08	3.89835e-06	DOWN
						TMEM163	-3.49013	4.68052e-07	1.92663e-05	DOWN
						MYT1	-3.50277	1.0175e-07	9.38443e-06	DOWN
						FAM189A2	-3.50796	9.12572e-05	0.000497403	DOWN
						FAM131B-AS1	-3.50838	0.000570351	0.00192815	DOWN
						DLG2	-3.50888	1.95991e-08	4.85994e-06	DOWN
						GAP43	-3.51034	5.0471e-06	7.54182e-05	DOWN
						B4GALNT1	-3.51263	1.00849e-05	0.00011583	DOWN
						LOC440982	-3.52284	1.42517e-06	3.6422e-05	DOWN
						CDKL2	-3.52808	2.9115e-07	1.56592e-05	DOWN
						ZNF135	-3.52917	1.54676e-05	0.00015374	DOWN
						XKR4	-3.52933	0.00011283	0.000574582	DOWN
						PRPH	-3.53293	9.30739e-06	0.000111371	DOWN
						NELL1	-3.53671	2.67758e-05	0.000215941	DOWN
						ZNF528	-3.54667	9.45608e-05	0.000510185	DOWN
						LINGO2	-3.54873	1.20655e-06	3.25221e-05	DOWN
						RELN	-3.55425	2.30315e-05	0.000195435	DOWN
						ARPP21	-3.55491	0.00347504	0.00803848	DOWN
						OTX2	-3.56062	1.54164e-07	1.1176e-05	DOWN
						FAM13C	-3.56356	2.21261e-08	5.0069e-06	DOWN
						CFAP52	-3.56483	4.5709e-05	0.000307262	DOWN
						STMND1	-3.56572	0.000502369	0.00175324	DOWN
						PLPPR4	-3.56657	0.00529786	0.0113003	DOWN
						ZNF542P	-3.56707	4.22436e-09	3.4325e-06	DOWN
						TMEM132D	-3.56975	6.58098e-07	2.27441e-05	DOWN
						NRXN1	-3.57355	1.84855e-08	4.85994e-06	DOWN
						ABLIM3	-3.574	0.00133829	0.00370942	DOWN
						CLVS1	-3.57479	2.47341e-08	5.09061e-06	DOWN
						LOC105375382	-3.57512	2.63506e-06	5.13588e-05	DOWN
						DISP2	-3.57972	0.000163863	0.000748118	DOWN
						CRHR1	-3.57986	0.000461178	0.00164254	DOWN
						FOXI3	-3.58794	0.0001012	0.000532964	DOWN
						ATP8A2	-3.58999	3.69105e-05	0.00026599	DOWN
						CNTNAP5	-3.59064	3.25465e-07	1.67749e-05	DOWN
						RUNX1T1	-3.59711	2.12124e-05	0.000186573	DOWN
						TMEM196	-3.5981	6.20195e-07	2.23403e-05	DOWN
						APC2	-3.60423	3.65373e-07	1.71455e-05	DOWN
						LOC124903576	-3.61306	2.71112e-06	5.16015e-05	DOWN
						CCNA1	-3.61622	1.29252e-05	0.000135378	DOWN
						HCN2	-3.62612	2.51877e-05	0.000206697	DOWN
						PMAIP1	-3.64075	1.88202e-05	0.000172102	DOWN
						ALK	-3.64366	0.00387622	0.00877194	DOWN
						SPOCK2	-3.64787	5.5519e-05	0.000351506	DOWN
						CHRNB4	-3.65262	1.07173e-05	0.000121018	DOWN
						TRH	-3.66123	3.53066e-07	1.71455e-05	DOWN
						VN1R1	-3.66167	1.63495e-05	0.000158724	DOWN
						C9orf24	-3.66444	7.65673e-05	0.000441169	DOWN
						RAX	-3.67045	0.00382681	0.00868048	DOWN
						CCSER1	-3.67789	7.08623e-08	8.06044e-06	DOWN
						ZNF404	-3.68051	7.65788e-06	9.88431e-05	DOWN
						CSGALNACT1	-3.69328	3.09824e-06	5.58879e-05	DOWN
						PDK4	-3.70329	1.60399e-05	0.000156803	DOWN
						RORB	-3.71428	1.53842e-05	0.000153108	DOWN
						SPRY1	-3.71662	9.79213e-10	2.51919e-06	DOWN
						RAB3A	-3.71776	1.02679e-06	2.96252e-05	DOWN
						CADPS	-3.71811	5.70284e-08	7.61801e-06	DOWN
						GFI1	-3.72091	1.69596e-05	0.000162199	DOWN
						LRRC77P	-3.72339	7.18628e-05	0.000422019	DOWN
						FEZF1	-3.73111	3.49454e-06	5.96701e-05	DOWN
						NCAM2	-3.73364	1.11881e-05	0.000123888	DOWN
						MIR100HG	-3.73744	1.14014e-07	9.77734e-06	DOWN
						INA	-3.74675	1.48368e-06	3.69805e-05	DOWN
						LGR5	-3.7527	4.56797e-05	0.000307238	DOWN
						SCN3B	-3.75621	9.82323e-05	0.000521608	DOWN
						ZNF875	-3.75702	1.90947e-09	2.90929e-06	DOWN
						RGS11	-3.75799	1.12907e-05	0.000124577	DOWN
						DACT2	-3.76648	0.00173268	0.00457581	DOWN
						ZCCHC12	-3.77554	2.86023e-06	5.3344e-05	DOWN
						CHST1	-3.78067	0.000161775	0.000740996	DOWN
						CELF5	-3.79746	5.19717e-07	2.05265e-05	DOWN
						KIF26A	-3.80493	3.29281e-06	5.76278e-05	DOWN
						ATCAY	-3.80588	1.59509e-06	3.82922e-05	DOWN
						TENM1	-3.80767	0.00138949	0.0038266	DOWN
						LOC653513	-3.81309	2.98045e-05	0.000232097	DOWN
						PCDH20	-3.81321	1.24329e-05	0.000132172	DOWN
						AP3B2	-3.81642	8.14589e-07	2.59793e-05	DOWN
						BRINP2	-3.81723	8.73291e-05	0.000480918	DOWN
						ZNF804A	-3.8213	4.46036e-08	6.76808e-06	DOWN
						ADAP1	-3.82854	1.25703e-06	3.33967e-05	DOWN
						ELAVL3	-3.83147	1.50855e-09	2.69276e-06	DOWN
						SFXN3	-3.83344	1.93885e-07	1.27905e-05	DOWN
						GABBR2	-3.83534	6.50287e-07	2.27441e-05	DOWN
						NRXN2-AS1	-3.8407	9.55737e-05	0.000512071	DOWN
						STMN2	-3.84287	1.79103e-07	1.23421e-05	DOWN
						CNPY1	-3.85979	0.0002815	0.0011199	DOWN
						CPNE4	-3.86295	0.000760921	0.00239217	DOWN
						GRM7	-3.87567	7.52622e-05	0.000435601	DOWN
						PCDHB15	-3.8888	6.89346e-09	3.4325e-06	DOWN
						CBFA2T3	-3.91472	3.03076e-07	1.60172e-05	DOWN
						CDH18	-3.91812	7.82065e-06	9.99334e-05	DOWN
						CELF4	-3.94152	1.15837e-07	9.84084e-06	DOWN
						DMTN	-3.94552	2.28219e-06	4.78547e-05	DOWN
						NANOS3	-3.95022	0.000109551	0.000564327	DOWN
						LOC124903827	-3.95556	1.72527e-07	1.21051e-05	DOWN
						ZNF488	-3.95706	3.08043e-05	0.000236212	DOWN
						LOC107987004	-3.96893	0.00044867	0.00160726	DOWN
						TTC9B	-3.97024	0.000110993	0.000569955	DOWN
						BMP3	-3.98039	9.99404e-07	2.93327e-05	DOWN
						ACSL6	-3.98553	3.80023e-07	1.74361e-05	DOWN
						RTN1	-3.9934	3.08895e-06	5.58879e-05	DOWN
						AHNAK2	-4.00388	8.00195e-06	0.000101745	DOWN
						CNGA3	-4.01321	7.75012e-07	2.52171e-05	DOWN
						LOC124900389	-4.02225	1.45843e-06	3.66903e-05	DOWN
						PRDM16-DT	-4.04237	4.48681e-05	0.000304026	DOWN
						RAD51L3-RFFL	-4.05546	9.90903e-06	0.000114574	DOWN
						CCDC92B	-4.0898	1.28117e-06	3.38365e-05	DOWN
						MMP25	-4.09012	0.000359809	0.00135936	DOWN
						PRRX1	-4.09203	5.17142e-05	0.000335404	DOWN
						DKK1	-4.10265	2.87357e-05	0.00022654	DOWN
						HEY2	-4.11202	2.98562e-05	0.000232157	DOWN
						MITF	-4.11864	4.23763e-06	6.80456e-05	DOWN
						LOC112268449	-4.12931	4.03575e-07	1.79367e-05	DOWN
						CALB1	-4.13651	4.82978e-05	0.000319146	DOWN
						EPHA5	-4.13941	0.000294634	0.00116049	DOWN
						PTPRN	-4.14748	8.32304e-07	2.61595e-05	DOWN
						TRDC	-4.15482	0.00442854	0.00978373	DOWN
						ZNF585A	-4.15936	2.72597e-07	1.49821e-05	DOWN
						KCNMA1	-4.17051	9.49187e-05	0.000510972	DOWN
						MPPED2	-4.17528	6.27246e-08	7.95862e-06	DOWN
						DNER	-4.18563	5.38964e-07	2.08304e-05	DOWN
						LRRC3B	-4.19089	0.000177447	0.0007939	DOWN
						CHRNA1	-4.20053	0.000635049	0.00208966	DOWN
						GNG3	-4.21594	2.2728e-07	1.3758e-05	DOWN
						MYORG	-4.23083	3.91189e-08	6.19337e-06	DOWN
						ZNF506	-4.23336	3.04032e-07	1.60172e-05	DOWN
						PMEPA1	-4.25684	5.99121e-07	2.19862e-05	DOWN
						NOL4	-4.25775	1.20441e-05	0.000129827	DOWN
						SLITRK1	-4.26037	1.0012e-06	2.93327e-05	DOWN
						LOC124903025	-4.26961	1.6873e-06	3.92947e-05	DOWN
						SCRG1	-4.27617	0.000240284	0.00099705	DOWN
						LOC101929322	-4.27631	7.94491e-05	0.000450708	DOWN
						ROPN1L	-4.27693	5.65093e-05	0.000355017	DOWN
						BCL11A	-4.27901	3.84202e-07	1.74361e-05	DOWN
						USH1G	-4.28951	2.95266e-06	5.43233e-05	DOWN
						ZNF585B	-4.29012	2.40152e-07	1.4168e-05	DOWN
						SVOP	-4.29127	1.34473e-05	0.000138937	DOWN
						LINC02282	-4.30477	6.00799e-05	0.000371597	DOWN
						PCDHA11	-4.3123	0.000461967	0.0016442	DOWN
						SYP	-4.31264	3.37297e-08	5.9165e-06	DOWN
						UNCX	-4.32146	6.52272e-07	2.27441e-05	DOWN
						LINC01833	-4.32209	8.33097e-08	8.40502e-06	DOWN
						PALMD	-4.32864	0.000906832	0.00273877	DOWN
						CELF6	-4.3306	9.66383e-06	0.000112837	DOWN
						TTN-AS1	-4.34043	1.19859e-07	9.8574e-06	DOWN
						EDA2R	-4.35401	7.36632e-08	8.18033e-06	DOWN
						PLXNA4	-4.35484	3.854e-05	0.000274149	DOWN
						SMIM18	-4.3555	6.85919e-05	0.000408845	DOWN
						KRTAP5-AS1	-4.35605	3.77226e-05	0.000269655	DOWN
						OLFM3	-4.35875	3.48177e-06	5.96383e-05	DOWN
						CYGB	-4.36057	7.83283e-05	0.000446648	DOWN
						MMP24	-4.36869	3.52991e-05	0.000257503	DOWN
						ZNF572	-4.3716	3.71867e-05	0.000267202	DOWN
						GABRA2	-4.37263	0.000232797	0.000974101	DOWN
						HOATZ	-4.39408	0.000712152	0.00227924	DOWN
						CA12	-4.39415	0.00555238	0.0117454	DOWN
						ZNF772	-4.3945	2.04233e-07	1.31356e-05	DOWN
						MYT1L	-4.39978	1.56536e-05	0.000154297	DOWN
						STMN4	-4.4013	7.33223e-07	2.43014e-05	DOWN
						ARHGAP20	-4.40653	7.10115e-05	0.000417857	DOWN
						LOC124909489	-4.41814	0.000246978	0.00101609	DOWN
						DCTN1-AS1	-4.4237	0.000102203	0.000536645	DOWN
						VAX1	-4.42676	3.50521e-07	1.71455e-05	DOWN
						CPLX2	-4.44482	3.09921e-09	3.4325e-06	DOWN
						LOC283788	-4.44621	4.49839e-07	1.91131e-05	DOWN
						SYNPR	-4.44919	1.03425e-07	9.38443e-06	DOWN
						IFI44L	-4.45659	9.53854e-05	0.00051195	DOWN
						KCNQ1DN	-4.46016	8.25955e-05	0.000462943	DOWN
						LRRTM2	-4.47647	5.77421e-08	7.61801e-06	DOWN
						AMER3	-4.49373	3.06568e-06	5.57383e-05	DOWN
						LOC105378714	-4.50365	5.58821e-05	0.000352368	DOWN
						SCRT1	-4.50689	4.27369e-07	1.85827e-05	DOWN
						PSD2	-4.52061	5.54286e-06	7.93688e-05	DOWN
						RUNDC3A	-4.52242	1.74959e-07	1.22001e-05	DOWN
						LOC339260	-4.56167	0.000398715	0.00146817	DOWN
						PCDHA1	-4.56679	0.000922109	0.00277351	DOWN
						NXF2	-4.57182	3.72279e-05	0.000267202	DOWN
						HECW1	-4.57246	2.70469e-06	5.15948e-05	DOWN
						HEY1	-4.57689	5.69386e-08	7.61801e-06	DOWN
						MLC1	-4.60206	0.00524201	0.011207	DOWN
						SIX3	-4.60518	1.4461e-06	3.66903e-05	DOWN
						MAPK11	-4.62037	1.26852e-08	4.15728e-06	DOWN
						C4orf19	-4.63567	0.000900681	0.00272286	DOWN
						SLC17A7	-4.65821	2.5383e-06	5.05869e-05	DOWN
						DHRSX	-4.67242	0.00751243	0.0150992	DOWN
						CCDC144NL-AS1	-4.67472	2.29814e-06	4.79379e-05	DOWN
						ZIK1	-4.69504	6.09054e-09	3.4325e-06	DOWN
						ZNF829	-4.69843	2.67998e-07	1.49821e-05	DOWN
						ZNF252P	-4.73357	3.40459e-06	5.88502e-05	DOWN
						PLCXD3	-4.7341	0.000456737	0.00162935	DOWN
						NEUROG2	-4.73577	2.56509e-07	1.47192e-05	DOWN
						IFI44	-4.73694	0.000739024	0.00234074	DOWN
						PCDHA4	-4.74589	5.28725e-07	2.06618e-05	DOWN
						ST18	-4.76523	2.47956e-05	0.000204677	DOWN
						MPZL3	-4.77154	1.10264e-06	3.07226e-05	DOWN
						NR2E1	-4.77932	0.000560113	0.00190355	DOWN
						FGF17	-4.79003	0.000574602	0.00193955	DOWN
						VWF	-4.793	0.000181759	0.000807326	DOWN
						CERKL	-4.79492	0.000157552	0.0007277	DOWN
						SEZ6	-4.8009	0.00191682	0.00495363	DOWN
						LOC105376845	-4.82314	1.21324e-05	0.000130234	DOWN
						LOC101926964	-4.82834	1.31224e-05	0.000136587	DOWN
						KCNJ9	-4.82949	4.59325e-06	7.11148e-05	DOWN
						TMED10P1	-4.83691	4.18335e-06	6.74756e-05	DOWN
						CHD5	-4.83857	0.00758774	0.0152228	DOWN
						GABRG2	-4.84508	5.98276e-05	0.000370585	DOWN
						MARCHF4	-4.85304	6.76553e-05	0.000404935	DOWN
						NXPH1	-4.85664	0.0014002	0.0038465	DOWN
						CEND1	-4.86436	3.62586e-07	1.71455e-05	DOWN
						EMX2	-4.86615	8.29688e-07	2.61595e-05	DOWN
						GNG8	-4.88004	3.57117e-07	1.71455e-05	DOWN
						NEUROG1	-4.8837	6.83512e-07	2.32907e-05	DOWN
						ALDH1A1	-4.89131	1.02008e-05	0.000116897	DOWN
						CHRM4	-4.89605	2.45039e-05	0.00020292	DOWN
						MASP1	-4.89751	5.14919e-08	7.3481e-06	DOWN
						PTPRH	-4.90992	1.7616e-05	0.000166109	DOWN
						SIX3-AS1	-4.94293	0.000166436	0.000757941	DOWN
						FNDC9	-4.94453	1.76595e-05	0.000166311	DOWN
						LOC124904340	-4.94856	2.44885e-05	0.00020292	DOWN
						LINC00643	-4.95666	7.03661e-08	8.06044e-06	DOWN
						MIR9-3HG	-4.96261	1.00727e-06	2.93721e-05	DOWN
						NOS1	-4.96733	1.19731e-06	3.24241e-05	DOWN
						PTGER3	-4.99961	1.19771e-07	9.8574e-06	DOWN
						GFY	-5.00488	0.000111666	0.000572269	DOWN
						DYNC1I1	-5.01243	5.56148e-07	2.11446e-05	DOWN
						DLK1	-5.02462	0.000533845	0.00183733	DOWN
						EEF1A2	-5.03498	4.2631e-09	3.4325e-06	DOWN
						ATP2B3	-5.03647	4.4723e-08	6.76808e-06	DOWN
						ACTL6B	-5.03661	3.71436e-06	6.19752e-05	DOWN
						ARHGDIG	-5.07868	2.85934e-06	5.3344e-05	DOWN
						ZNF790-AS1	-5.0795	0.000117487	0.000591306	DOWN
						LOC124909494	-5.08695	5.39864e-06	7.82473e-05	DOWN
						APOL4	-5.09906	0.00203689	0.00520296	DOWN
						ERICH5	-5.10468	5.76819e-05	0.000360228	DOWN
						CACNA1D	-5.11715	1.80281e-05	0.000168044	DOWN
						MAB21L2	-5.13279	2.89212e-08	5.43164e-06	DOWN
						TAFA1	-5.13808	3.48927e-05	0.000255504	DOWN
						PRSS33	-5.14018	1.37532e-05	0.00014106	DOWN
						PDIA2	-5.14104	6.96854e-06	9.29701e-05	DOWN
						PNMA5	-5.14785	0.000851489	0.00260424	DOWN
						LINC00645	-5.17427	1.60757e-06	3.83867e-05	DOWN
						GABRD	-5.1746	6.9377e-05	0.000412361	DOWN
						SCN4B	-5.18069	2.88367e-08	5.43164e-06	DOWN
						WNT7B	-5.1851	3.80631e-06	6.29059e-05	DOWN
						UNC5A	-5.21405	3.47781e-07	1.71455e-05	DOWN
						DCT	-5.21715	9.11633e-08	9.02049e-06	DOWN
						PCP4L1	-5.22387	9.25674e-07	2.80721e-05	DOWN
						CASQ2	-5.2483	0.000738796	0.00234073	DOWN
						LOC105370092	-5.24872	1.54217e-05	0.000153382	DOWN
						PCDHGB4	-5.25986	7.98975e-08	8.34804e-06	DOWN
						LINC01091	-5.2625	5.04799e-05	0.000329348	DOWN
						CDK5R2	-5.31156	9.43567e-06	0.000111694	DOWN
						FOXD4L5	-5.34735	0.00011859	0.000596078	DOWN
						NGB	-5.36247	1.86684e-06	4.16424e-05	DOWN
						NHLH2	-5.3812	2.94519e-07	1.57032e-05	DOWN
						BHMT	-5.4118	3.94268e-05	0.000277643	DOWN
						SPARCL1	-5.42777	0.00783055	0.0156267	DOWN
						GRIN3A	-5.45832	0.000138658	0.00066677	DOWN
						EMX2OS	-5.56436	7.04232e-08	8.06044e-06	DOWN
						CRLF1	-5.58877	2.82338e-05	0.000223702	DOWN
						MT1F	-5.61116	0.000106114	0.00055132	DOWN
						NEUROD1	-5.63242	1.84238e-05	0.0001706	DOWN
						NLRP2	-5.63733	6.76286e-09	3.4325e-06	DOWN
						LMO2	-5.64255	8.53925e-09	3.56248e-06	DOWN
						CA10	-5.69818	0.0133225	0.0243541	DOWN
						LOC105376095	-5.71387	3.194e-05	0.00024168	DOWN
						LOC124900978	-5.71652	0.000181935	0.000807694	DOWN
						VSX2	-5.73614	0.00055118	0.00188272	DOWN
						GPX2	-5.81829	0.000139366	0.000668923	DOWN
						LHX5-AS1	-5.83856	7.60872e-06	9.84478e-05	DOWN
						SLC17A6	-5.86563	1.67058e-08	4.77538e-06	DOWN
						CCNO	-5.91507	9.89724e-05	0.00052387	DOWN
						GOLGA7B	-5.92805	8.37387e-06	0.000104494	DOWN
						S100B	-5.95415	0.0128838	0.0236897	DOWN
						CDC20B	-5.96758	0.000107008	0.000554572	DOWN
						SLITRK6	-5.97055	1.73602e-08	4.85994e-06	DOWN
						CDH12	-5.98004	9.82276e-07	2.91644e-05	DOWN
						SLC4A10	-6.01672	4.52022e-05	0.000305449	DOWN
						PPP2R2C	-6.10189	2.44637e-05	0.00020292	DOWN
						KCNJ5	-6.1544	3.05978e-06	5.57304e-05	DOWN
						RTP1	-6.20788	2.73493e-05	0.000218851	DOWN
						EMX1	-6.22425	9.82475e-07	2.91644e-05	DOWN
						LHX5	-6.23445	3.43751e-07	1.71455e-05	DOWN
						ZNF626	-6.25014	2.02333e-08	4.85994e-06	DOWN
						TP73	-6.29924	6.07762e-09	3.4325e-06	DOWN
						CNGB1	-6.36421	3.9655e-06	6.49804e-05	DOWN
						NNAT	-6.37492	6.58841e-06	8.99192e-05	DOWN
						LINC00461	-6.38087	1.2014e-05	0.000129683	DOWN
						ALDH1A3-AS1	-6.38744	7.75103e-05	0.000444792	DOWN
						NSG2	-6.38755	4.562e-06	7.08419e-05	DOWN
						SCG2	-6.42521	2.58957e-05	0.000210604	DOWN
						SYT5	-6.4558	4.08814e-06	6.64259e-05	DOWN
						SLC18A1	-6.47035	5.42298e-07	2.08751e-05	DOWN
						GJD2	-6.49151	1.64049e-06	3.87195e-05	DOWN
						GRIA2	-6.49725	0.000235381	0.000981405	DOWN
						LOC105379477	-6.50224	4.93993e-06	7.4248e-05	DOWN
						MCIDAS	-6.52619	0.000200402	0.000867717	DOWN
						FSTL5	-6.68884	5.01892e-09	3.4325e-06	DOWN
						SAMD3	-6.69225	1.02589e-08	3.86233e-06	DOWN
						LINC03010	-6.71175	0.000123567	0.00061311	DOWN
						LINC02944	-6.71404	3.24001e-05	0.000243253	DOWN
						LOC283731	-6.77256	5.06307e-08	7.30407e-06	DOWN
						COMMD3-BMI1	-6.77957	2.37163e-05	0.000198635	DOWN
						CCDC141	-6.82614	3.75343e-06	6.24331e-05	DOWN
						SCN2A	-6.98452	5.99153e-05	0.00037098	DOWN
						PLEKHD1	-7.04878	1.08656e-07	9.52959e-06	DOWN
						PTH2R	-7.13109	5.22154e-05	0.000337237	DOWN
						ATP10B	-7.13502	0.00248634	0.00612011	DOWN
						LOC124903301	-7.19605	4.07669e-06	6.63195e-05	DOWN
						DLX1	-7.21076	0.000450329	0.0016117	DOWN
						RPH3A	-7.24753	0.000469217	0.00166335	DOWN
						DLX2	-7.27868	3.15477e-05	0.000239298	DOWN
						LHX2	-7.32448	2.07322e-09	2.90929e-06	DOWN
						GRIN1	-7.32621	0.00011463	0.000581104	DOWN
						LHX9	-7.3942	9.23065e-09	3.65344e-06	DOWN
						LHX2-AS1	-7.43028	1.52701e-05	0.000152464	DOWN
						INSM2	-7.49579	9.68866e-08	9.34714e-06	DOWN
						ADGRA1	-7.52644	8.22417e-08	8.40502e-06	DOWN
						LHX1-DT	-7.58952	3.23095e-07	1.67749e-05	DOWN
						BARHL2	-7.63245	5.26441e-09	3.4325e-06	DOWN
						RTP5	-7.6635	4.01165e-05	0.000280707	DOWN
						LHX1	-7.91655	2.04649e-08	4.85994e-06	DOWN
						KCNC2	-7.91922	2.63134e-06	5.13588e-05	DOWN
						EOMES	-7.92914	4.66922e-08	6.9302e-06	DOWN
						LOC105376267	-8.16977	1.89249e-06	4.19857e-05	DOWN
						ISLR2	-8.32989	5.57654e-08	7.61766e-06	DOWN
						TBX2	-8.33346	0.00297412	0.00707316	DOWN
						C22orf42	-8.44424	2.74981e-05	0.000219814	DOWN
						MAB21L1	-8.44457	1.37122e-07	1.05305e-05	DOWN
						LOC101927355	-8.46345	0.00561939	0.0118628	DOWN
						LOC442132	-8.50341	0.00324769	0.00759682	DOWN
						TYRP1	-8.72358	4.6215e-06	7.12662e-05	DOWN
						GPR149	-9.21361	3.18834e-05	0.000241481	DOWN
						LOC105376654	-9.25842	2.49016e-07	1.43963e-05	DOWN
						LINC02223	-9.28028	0.000111168	0.000570477	DOWN
						TBR1	-9.38216	3.81267e-09	3.4325e-06	DOWN
						CACNG5	-9.56269	1.0339e-06	2.97747e-05	DOWN
						ALDH1A3	-9.63828	3.87993e-06	6.37813e-05	DOWN
						CFI	-9.80945	0.000324673	0.00125291	DOWN
						TCP11X2	-9.87162	0.000470281	0.00166612	DOWN
						MIR9-1HG	-10.2144	6.89977e-07	2.34077e-05	DOWN
						AMBN	-10.7296	0.00548706	0.011636	DOWN
						FOXG1	-11.0448	3.71103e-07	1.71507e-05	DOWN
						LINC01551	-11.7908	1.1124e-05	0.000123591	DOWN
						SLX1A	-12.4081	1.72924e-06	3.99588e-05	DOWN
						ZNF736	-12.5909	1.91232e-05	0.000174048	DOWN
						LOC441666	-13.0629	5.70102e-06	8.06476e-05	DOWN
						TFEC	-13.3445	1.68687e-07	1.19443e-05	DOWN
