# Supplementary material for: Incomplete lineage sorting of segmental duplications defines the human chromosome 2 fusion site early during African great ape speciation
Source: Cell Genom. 2025 Dec 2;6(1):101079. doi: 10.1016/j.xgen.2025.101079 (PMC12926204; doi:10.1016/j.xgen.2025.101079)
Supplement: Table S6. Statistics of the data and parameters used in this research, related to Figure 6 and STAR Methods — (A) Summary of T2T genomes used in this research. (B) Summary of T2T chr2/chr2a/chr2b used in this research. (C) The comparison of human fusion site homologous regions between T2T NHP genomes and previous genomes. (D) Node ages estimated from 19 independent runs (ILS sites excluded) in Mao et al., 2024. E) Node ages setting in this research [file mmc7.xlsx]

## Sheet: ST6A
Table S6. Statistics of the data and parameters used in this research, related to Figure 6 and STAR Method. A) Summary of T2T genomes used in this research. B) Summary of T2T chr2/chr2a/chr2b used in this research. C) The comparison of human fusion site homologous regions between T2T NHP genomes and previous genomes. D) Node ages estimated from 19 independent runs (ILS sites excluded) in Mao et a…
Species	NCBI RefSeq assembly	Contig N50 (Mbp)	QV
Homo sapiens	GCF_009914755.1	150.6	75.9
Pan troglodytes	GCF_028858775.2	146.29	66
Pan paniscus	GCF_029289425.2	147.03	62.7
Gorilla gorilla	GCF_029281585.2	151.43	61.7
Pongo pygmaeus	GCF_028885625.2	140.59	65.8
Pongo abelii	GCF_028885655.2	146.2	63.3
Macaca fascicularis	GCF_037993035.1	162.1	71.4

## Sheet: ST6B
Table S6. Statistics of the data and parameters used in this research, related to Figure 6 and STAR Method. A) Summary of T2T genomes used in this research. B) Summary of T2T chr2/chr2a/chr2b used in this research. C) The comparison of human fusion site homologous regions between T2T NHP genomes and previous genomes. D) Node ages estimated from 19 independent runs (ILS sites excluded) in Mao et a…
Species		chr2a / bp	chr2b / bp	chr2a QV	chr2b QV
Homo sapiens		242696752		80.08
Pan troglodytes	hap1	122853238	144476839	75.6	80.5
	hap2	126935857	140842815	65.2	73.2
Pan paniscus	mat	126551469	144872268	71.6	78.1
	pat	123784342	147478900	70.4	70.1
Gorilla gorilla	mat	151425642	150248535	77.5	63.7
	pat	145906006	144025524	69.6	71.8
Pongo pygmaeus	hap1	134313182	143261986	62.7	77.5
	hap2	137696483	141980120	68.6	73
Pongo abelii	hap1	133183124	146197178	74.6	79.4
	hap2	131851162	145714809	66.2	71.8
Macaca fascicularis		122129872	138599521	69.1	81.4

## Sheet: ST6C
Table S6. Statistics of the data and parameters used in this research, related to Figure 6 and STAR Method. A) Summary of T2T genomes used in this research. B) Summary of T2T chr2/chr2a/chr2b used in this research. C) The comparison of human fusion site homologous regions between T2T NHP genomes and previous genomes*. D) Node ages estimated from 19 independent runs (ILS sites excluded) in Mao et …
Species	T2T_Chromosome	T2T_Start	T2T_End	Pre**_Chr	Pre**_Start	Pre**_End	Comment
SD_fusion_A (chr2: 113,940,058-113,990,477)
chimpanzee	chr11_hap1_hsa9	109791	149996	unresolved
	chr11_hap1_hsa9	58849430	58887932
	chr13_hap1_hsa2b	144292328	144332538
	chr17_hap1_hsa18	90575949	90614548
	chr2_hap1_hsa3	201408063	201457937
	chr21_hap1_hsa20	6703203	6745591
	chr4_hap1_hsa5	675584	714178
	chr4_hap1_hsa5	178818566	178858763
	chr5_hap1_hsa6	6067693	6107701
	chr5_hap1_hsa6	182799861	182838475
	chr7_hap1_hsa8	155522294	155572127
	chrX_hap1_hsaX	153413825	153452404
bonobo	chr1_pat_hsa1	227528048	227566495	unresolved
	chr10_mat_hsa12	141648230	141686636
	chr11_mat_hsa9	110530	148929
	chr11_mat_hsa9	1040051	1078462
	chr11_mat_hsa9	67535680	67574193
	chr11_mat_hsa9	124600602	124639029
	chr13_mat_hsa2b	144681470	144721843
	chr14_pat_hsa13	115943099	115981469
	chr15_mat_hsa14	108321616	108360202
	chr18_pat_hsa16	93838	132278
	chr18_pat_hsa16	100367359	100405739
	chr2_mat_hsa3	196163740	196202330
	chr21_mat_hsa20	842296	884063
	chr21_mat_hsa20	1059215	1101822
	chr3_pat_hsa4	188448426	188486828
	chr4_mat_hsa5	111923	150349
	chr4_mat_hsa5	176386697	176425072
	chr5_pat_hsa6	14691845	14729988
	chr5_pat_hsa6	190989685	191028079
	chr6_mat_hsa7	195954566	195992983
	chr7_pat_hsa8	162635258	162673656
	chr8_mat_hsa10	145926308	145964770
	chr8_mat_hsa10	146851936	146890335
	chrX_mat_hsaX	156001814	156041837
gorilla	chr11_mat_hsa2b	15063923	15102463	unresolved
	chr12_pat_hsa2a	140637826	140676353
	chr13_pat_hsa9	64547109	64596841	unresolved			contig in chr9:39449163-39465542
	chr3_pat_hsa4	212329667	212368215	unresolved
	chr4_pat_hsa17x5	185286156	185324094
	chr7_pat_hsa8	151215077	151253464
	chrX_mat_hsaX	167752401	167790875
S. orangutan	chr13_hap1_hsa9	58705971	58744603	chr9	41198782	41237493
	chr13_hap1_hsa9	58745108	58754913	unresolved
macaque	chr15	99033879	99036026	unresolved
	chr15	99039782	99076729	chr15	83763252	83800182
	chr15	99077215	99088261	chr15	83800662	83811693
SD_fusion_B (chr2:113,991,553-114,027,657)
chimpanzee	chr10_hap1_hsa12	7094242	7134475	unresolved			contig in chr12:28492-68361
	chr21_hap1_hsa20	6786762	6809285
bonobo	chr10_mat_hsa12	5489705	5532043	unresolved			contig in chr12:58899-107618
	chr21_mat_hsa20	1130381	1170532
gorilla	chr10_mat_hsa12	15627980	15665916	unresolved			contig in chr12:1-12560
	chr21_pat_hsa20	9953873	9978509	chr6	1915	26592
S. orangutan	chr10_hap1_hsa12	38456	73352	chr12	5009	39856
macaque	chr11	767330	811422	chr11	8399	52033
SD_fusion_C (chr2:114,027,659-114,049,496)
chimpanzee	chr5_hap1_hsa6	182701685	182719271	chr6	168346286	168363855
bonobo	chr23_pat_hsa22	60700955	60722836	unresolved			contig in chr22:31025306-31047366
	chr5_pat_hsa6	190872342	190889943	chr6	168755196	168772799
gorilla	chr14_pat_hsa13	129178315	129199871	chr13	92509238	92530799
	chr15_pat_hsa14	123870916	123882556	chr14	87585041	87596674
	chr7_pat_hsa8	4569280	4583960	chr8	9667	24347
S. orangutan	chr1_hap1_hsa1	12662	36021	unresolved
	chr11_hap1_hsa2b	146174482	146189629
	chr13_hap1_hsa9	129585738	129603759
	chr22_hap1_hsa21	57109821	57126553
	chr4_hap1_hsa5	190348218	190364063
	chr8_hap1_hsa10	9018	26136	unresolved
macaque	chr1	23900	50088
	chr12	688552	706134
	chr17	729414	748320
	chr5	45141	62865
	chr5	194738224	194756030
	chr8	154879399	154897136
* previous genome accession
Species	NCBI RefSeq assembly
chimpanzee	GCF_002880755.1
bonobo	GCF_013052645.1
gorilla	GCF_008122165.1
S. orangutan	GCF_002880775.1
macaque	GCF_003339765.1
** Pre represents the previous genome.

## Sheet: ST6D
Table S6. Statistics of the data and parameters used in this research, related to Figure 6 and STAR Method. A) Summary of T2T genomes used in this research. B) Summary of T2T chr2/chr2a/chr2b used in this research. C) The comparison of human fusion site homologous regions between T2T NHP genomes and previous genomes. D) Node ages estimated from 19 independent runs (ILS sites excluded) in Mao et a…
Nodes	Mean*	95% CI*
H-M	28.32	26.31-30.34
H-O	14.05	13.11-15
H-G	7.03	6.47-7.58
H-P	5	4.55-5.45
H-B	1.45	1.32-1.58
H-C	1.45	1.32-1.58
H: human; M:macaque; O: orangutan; G: gorilla; P: Pan; B:bonobo; C: chimpanzee
* The mean and 95% values are stimated based the 19 independent runs.

## Sheet: ST6E
Table S6. Statistics of the data and parameters used in this research, related to Figure 6 and STAR Method. A) Summary of T2T genomes used in this research. B) Summary of T2T chr2/chr2a/chr2b used in this research. C) The comparison of human fusion site homologous regions between T2T NHP genomes and previous genomes. D) Node ages estimated from 19 independent runs (ILS sites excluded) in Mao et a…
SD_fusion_A
	Mean	S.D.
H-M	25	0.05
H-O	14	0.15
H-B	1.5	0.15
H-C	1.5	0.15
SD_fusion_B
H-M	25	0.05
H-O	14	0.15
H-B	1.5	0.15
H-C	1.5	0.15
SD_fusion_C
H-M	25	0.05
S.D.: standard deviation
